# Supplementary material for: Uncovering a novel role of focal adhesion and interferon-gamma in cellular rejection of kidney allografts at single cell resolution
Source: Front Immunol. 2023 Mar 31;14:1139358. doi: 10.3389/fimmu.2023.1139358 (PMC10102512; doi:10.3389/fimmu.2023.1139358)
Supplement: Supplementary file 2 [file Table_2.xlsx]

## Sheet: Numbers of cells in clusters
Cluster	non_rejecting_number_of_cells	%_non_rejecting	borderline_rejection_number_of_cells	%_borderline_rejection	TCMR_number_of_cells	%_TCMR
AL-1	36	4.66	544	8.943	920	32.975
AL-2	1	0.13	416	6.839	104	3.728
CNT-PC	79	10.22	385	6.329	181	6.487
DCT	53	6.86	458	7.529	113	4.05
DCT-PC-CNT	83	10.74	462	7.595	109	3.907
DL	40	5.17	104	1.71	40	1.434
EC	28	3.62	589	9.683	160	5.735
IC-A	59	7.63	388	6.378	102	3.656
IC-B	4	0.52	145	2.384	29	1.039
Lymphocytes	22	2.85	16	0.263	9	0.323
Pericytes	7	0.91	100	1.644	55	1.971
PO	42	5.43	236	3.88	89	3.19
PT	316	40.88	1970	32.385	808	28.961
T cells	3	0.39	270	4.439	71	2.545
total	773	100	6083	100	2790	100
