# Supplementary material for: Uncovering a novel role of focal adhesion and interferon-gamma in cellular rejection of kidney allografts at single cell resolution
Source: Front Immunol. 2023 Mar 31;14:1139358. doi: 10.3389/fimmu.2023.1139358 (PMC10102512; doi:10.3389/fimmu.2023.1139358)
Supplement: Supplementary file 3 [file Table_3.xlsx]

## Sheet: all_marker_genes_after_annotati
p_val	avg_log2FC	pct.1	pct.2	p_val_adj	cluster	gene
0	3.63224	0.822	0.227	0	PT	CUBN
0	3.4847	0.773	0.158	0	PT	SLC17A1
0	3.35678	0.743	0.101	0	PT	ACSM2A
0	3.21109	0.677	0.123	0	PT	CDH6
0	3.20885	0.803	0.179	0	PT	LRP2
0	3.04047	0.544	0.068	0	PT	SLC13A1
0	2.8791	0.652	0.145	0	PT	FTCD
0	2.85996	0.386	0.035	0	PT	AC096577.1
0	2.8472	0.566	0.059	0	PT	ACSM2B
0	2.83089	0.583	0.116	0	PT	SLC13A3
0	2.78345	0.512	0.057	0	PT	LINC01622
0	2.76173	0.47	0.041	0	PT	SLC22A6
0	2.6717	0.537	0.085	0	PT	SLC5A12
0	2.66031	0.547	0.055	0	PT	SLC28A1
0	2.6322	0.642	0.126	0	PT	SLC2A9
0	2.52788	0.563	0.15	0	PT	NOX4
0	2.47751	0.557	0.2	0	PT	MIOX
0	2.47152	0.533	0.11	0	PT	SLC16A9
0	2.4694	0.483	0.074	0	PT	PAH
0	2.45229	0.452	0.086	0	PT	SLC22A12
0	2.44458	0.45	0.037	0	PT	AGXT2
0	2.44283	0.54	0.13	0	PT	SLC4A4
0	2.36531	0.475	0.107	0	PT	PRODH2
0	2.34029	0.475	0.093	0	PT	TINAG
0	2.33355	0.485	0.077	0	PT	SLC17A3
0	2.29532	0.405	0.043	0	PT	SMIM2-AS1
0	2.27928	0.438	0.065	0	PT	GDA
0	2.25485	0.42	0.084	0	PT	DLGAP1
0	2.25086	0.389	0.052	0	PT	ALDOB
0	2.23039	0.428	0.054	0	PT	ABCC2
0	2.22912	0.466	0.061	0	PT	ANPEP
0	2.20826	0.4	0.037	0	PT	AC003044.1
0	2.14477	0.374	0.033	0	PT	HECW1
0	2.12837	0.442	0.1	0	PT	ASS1
0	2.10955	0.351	0.036	0	PT	ZNF804B
0	2.10369	0.392	0.056	0	PT	CYP4F3
0	2.09461	0.341	0.053	0	PT	SORCS1
0	2.08314	0.322	0.034	0	PT	PLG
0	2.03908	0.318	0.029	0	PT	Z93403.1
0	2.03856	0.519	0.148	0	PT	CLDN10
0	1.99936	0.613	0.224	0	PT	KCNJ15
0	1.95751	0.358	0.039	0	PT	RMST
0	1.95369	0.54	0.168	0	PT	RASSF4
0	1.92851	0.334	0.043	0	PT	SLC27A2
0	1.92734	0.383	0.04	0	PT	DPYS
0	1.92427	0.625	0.296	0	PT	HPN
0	1.89502	0.388	0.068	0	PT	ABCC6
0	1.88751	0.388	0.062	0	PT	SLC47A1
0	1.88521	0.551	0.214	0	PT	ADAMTS9-AS1
0	1.86821	0.443	0.119	0	PT	ACSF2
0	1.82326	0.692	0.402	0	PT	RAB11FIP3
0	1.82061	0.429	0.098	0	PT	ENPEP
0	1.81048	0.326	0.022	0	PT	AL589669.1
0	1.8019	0.303	0.028	0	PT	AC087762.1
0	1.77573	0.795	0.502	0	PT	INSR
0	1.76423	0.458	0.125	0	PT	BNC2
0	1.76306	0.315	0.037	0	PT	SLC47A2
0	1.74634	0.442	0.112	0	PT	UGT2B7
0	1.73223	0.324	0.031	0	PT	GLYAT
0	1.72693	0.293	0.032	0	PT	AC087482.1
0	1.66953	0.374	0.073	0	PT	PRUNE2
0	1.32158	0.918	0.858	0	PT	NEAT1
1.0757e-305	1.65031	0.298	0.037	2.83791e-301	PT	AL358232.2
2.03178e-305	1.73482	0.362	0.071	5.36023e-301	PT	RHOBTB1
4.92739e-303	1.51271	0.252	0.018	1.29994e-298	PT	FUT6
9.1031e-300	1.64937	0.36	0.07	2.40158e-295	PT	PDZK1
8.08858e-299	1.60903	0.29	0.035	2.13393e-294	PT	HNF4A
2.26974e-297	2.02303	0.43	0.126	5.98803e-293	PT	AC098588.3
6.92942e-295	1.49671	0.29	0.034	1.82812e-290	PT	GLIS1
4.18958e-288	1.7539	0.402	0.104	1.10529e-283	PT	LINC01781
1.34013e-287	1.793	0.348	0.072	3.53552e-283	PT	AC009060.1
1.8596e-287	1.61907	0.303	0.045	4.90599e-283	PT	XYLB
5.89893e-283	1.6216	0.29	0.04	1.55625e-278	PT	LINC01060
2.73819e-282	1.54648	0.3	0.045	7.22388e-278	PT	CHDH
3.7643e-280	1.59879	0.325	0.058	9.93096e-276	PT	SLC22A2
1.50607e-272	1.52738	0.701	0.428	3.9733e-268	PT	NHS
6.57545e-263	1.63392	0.3	0.051	1.73474e-258	PT	AK4
1.9639e-259	1.60333	0.566	0.262	5.18116e-255	PT	PDZD2
4.6484e-257	1.53374	0.303	0.054	1.22634e-252	PT	SLC6A13
4.70577e-254	1.23856	0.745	0.492	1.24148e-249	PT	PTH2R
1.19479e-250	1.72277	0.389	0.117	3.15208e-246	PT	SLC1A1
1.53804e-249	1.46121	0.254	0.032	4.05766e-245	PT	IL17RB
1.01941e-244	1.6247	0.603	0.358	2.68941e-240	PT	PPARA
1.51271e-244	1.59431	0.422	0.136	3.99084e-240	PT	GPX3
3.11145e-241	1.60075	0.522	0.229	8.20862e-237	PT	COL27A1
9.97516e-234	1.20927	0.381	0.099	2.63165e-229	PT	MME
7.69016e-230	1.65621	0.461	0.193	2.02882e-225	PT	MSRA
1.90577e-228	1.63919	0.3	0.064	5.02781e-224	PT	LINC00871
1.36983e-227	1.6614	0.36	0.105	3.61388e-223	PT	EHHADH
4.69153e-223	1.67961	0.301	0.067	1.23772e-218	PT	FBP1
8.03621e-216	1.3991	0.264	0.048	2.12011e-211	PT	SLC22A11
2.85653e-214	1.41633	0.291	0.062	7.5361e-210	PT	MAF
3.91605e-212	1.55434	0.432	0.169	1.03313e-207	PT	NCKAP5
8.11377e-211	1.46516	0.308	0.076	2.14057e-206	PT	AC007364.1
2.69316e-208	1.46541	0.383	0.129	7.10509e-204	PT	SUGCT
1.21554e-204	1.32875	0.395	0.127	3.20684e-200	PT	CLIC4
3.42518e-197	1.25749	0.549	0.28	9.03631e-193	PT	NLGN1
8.11909e-197	1.41279	0.274	0.062	2.14198e-192	PT	AC009053.3
2.31812e-187	1.50556	0.292	0.077	6.11566e-183	PT	ARSB
5.32337e-186	1.54923	0.26	0.055	1.40441e-181	PT	RHEX
9.02397e-186	1.44308	0.535	0.308	2.3807e-181	PT	MFSD4B
1.44888e-184	1.34944	0.267	0.062	3.82244e-180	PT	AL110292.1
8.62587e-177	1.42823	0.412	0.177	2.27568e-172	PT	SLC3A1
5.43165e-175	1.19032	0.609	0.377	1.43298e-170	PT	DLG2
7.8056e-175	1.2956	0.269	0.067	2.05927e-170	PT	MIR100HG
7.85952e-173	1.67478	0.265	0.069	2.0735e-168	PT	AC004870.3
2.21161e-170	1.34746	0.255	0.062	5.83468e-166	PT	BHMT
3.46352e-166	1.43792	0.338	0.12	9.13745e-162	PT	FAM20C
2.82474e-164	1.37609	0.283	0.082	7.45222e-160	PT	IL6R
9.89107e-164	1.49858	0.337	0.12	2.60946e-159	PT	SLC16A12
2.51972e-160	1.20311	0.281	0.079	6.64752e-156	PT	FGFR3
1.27188e-157	1.45026	0.27	0.077	3.35548e-153	PT	HPD
1.46887e-157	1.01916	0.358	0.126	3.87517e-153	PT	PTPRD
8.35048e-156	0.906246	0.544	0.28	2.20302e-151	PT	TRPM3
9.15459e-153	1.19885	0.278	0.083	2.41516e-148	PT	CREB5
1.90037e-152	1.81704	0.341	0.139	5.01355e-148	PT	SLC7A8
1.95314e-150	1.26131	0.28	0.087	5.15277e-146	PT	SHMT1
4.40606e-146	1.2701	0.268	0.084	1.16241e-141	PT	ACMSD
6.11092e-146	1.33066	0.489	0.289	1.61218e-141	PT	L3MBTL4
1.68796e-143	1.5278	0.271	0.081	4.45318e-139	PT	AKAP12
4.06336e-143	1.29225	0.296	0.106	1.072e-138	PT	CDHR3
1.14745e-142	1.39821	0.41	0.206	3.0272e-138	PT	MCF2L
1.00691e-137	1.15005	0.259	0.078	2.65642e-133	PT	PRR5
1.53479e-134	1.26547	0.362	0.161	4.04909e-130	PT	SLC12A6
7.27399e-134	1.04788	0.573	0.402	1.91903e-129	PT	PLXDC2
2.76655e-130	1.62077	0.347	0.156	7.29871e-126	PT	ANK2
6.4744e-125	0.992228	0.252	0.079	1.70808e-120	PT	TNIK
1.32341e-123	1.10377	0.252	0.083	3.49143e-119	PT	DAB2
4.96804e-121	1.43868	0.561	0.373	1.31067e-116	PT	STOX2
1.56943e-120	1.23886	0.29	0.116	4.14047e-116	PT	KIAA1549
2.14835e-120	1.20698	0.276	0.101	5.66777e-116	PT	SLC39A14
2.41163e-119	1.20496	0.35	0.164	6.36236e-115	PT	GALNT14
4.40129e-118	1.22208	0.264	0.096	1.16115e-113	PT	AC027288.3
1.12949e-117	1.20037	0.314	0.136	2.97981e-113	PT	ERBB3
3.36267e-113	1.32759	0.433	0.27	8.87138e-109	PT	FGGY
4.63068e-113	1.17013	0.291	0.119	1.22167e-108	PT	GALM
4.33714e-111	1.2378	0.279	0.115	1.14422e-106	PT	NQO2
2.05343e-109	1.27665	0.374	0.198	5.41736e-105	PT	RNF152
3.73939e-107	0.702098	0.309	0.125	9.86525e-103	PT	CALD1
8.31447e-107	1.10519	0.485	0.322	2.19352e-102	PT	MAST4
1.97664e-106	0.650544	0.761	0.648	5.21478e-102	PT	PATJ
1.38765e-105	1.16299	0.282	0.118	3.66091e-101	PT	CLPTM1L
3.18811e-104	1.02734	0.258	0.098	8.41086e-100	PT	PCSK5
5.59859e-104	1.04832	0.291	0.118	1.47702e-99	PT	SH3BP2
2.93951e-103	1.2167	0.3	0.135	7.75502e-99	PT	TRPV1
1.74922e-102	1.40776	0.369	0.203	4.61479e-98	PT	PTER
3.94929e-98	1.1263	0.379	0.213	1.0419e-93	PT	BHMT2
2.90139e-97	0.724679	0.757	0.693	7.65444e-93	PT	RNF213
7.38476e-97	1.11389	0.354	0.187	1.94825e-92	PT	DHTKD1
1.48029e-93	0.995016	0.898	0.863	3.9053e-89	PT	MTRNR2L12
5.73896e-93	1.08044	0.269	0.118	1.51405e-88	PT	TTC38
1.21277e-90	0.682636	0.694	0.539	3.19953e-86	PT	PTH1R
6.53684e-86	0.94565	0.259	0.11	1.72455e-81	PT	CNTN4
2.66438e-81	1.23263	0.281	0.145	7.02916e-77	PT	RGN
3.25217e-81	0.904848	0.566	0.466	8.57988e-77	PT	RUFY3
4.57174e-81	1.02048	0.268	0.125	1.20612e-76	PT	PAPLN
1.41995e-78	0.931131	0.516	0.406	3.7461e-74	PT	DIP2C
4.33642e-78	0.71604	0.666	0.607	1.14403e-73	PT	CUX1
5.65294e-77	0.796976	0.465	0.308	1.49136e-72	PT	LINC01320
3.22272e-76	0.891553	0.262	0.121	8.50218e-72	PT	TMEM178B
1.21958e-75	1.02935	0.319	0.176	3.2175e-71	PT	PBLD
6.42678e-75	1.01284	0.432	0.307	1.69551e-70	PT	MIA2
6.73004e-75	0.913456	0.292	0.143	1.77552e-70	PT	TNFRSF14
2.35397e-74	1.04539	0.28	0.141	6.21025e-70	PT	TOB2
8.93366e-74	0.932853	0.416	0.279	2.35688e-69	PT	FAT1
1.48982e-73	0.54563	0.778	0.738	3.93045e-69	PT	SYNE2
2.24134e-73	0.879008	0.341	0.184	5.91311e-69	PT	NRP1
2.51398e-72	0.662739	0.641	0.531	6.63237e-68	PT	PLEKHA5
2.18901e-71	0.801059	0.28	0.137	5.77504e-67	PT	SEMA5A
3.59202e-71	0.948014	0.387	0.24	9.47646e-67	PT	ITGB8
5.15215e-71	0.956821	0.306	0.169	1.35924e-66	PT	KIF21A
6.01451e-70	1.09533	0.3	0.165	1.58675e-65	PT	AFMID
7.37134e-70	1.02133	0.308	0.173	1.94471e-65	PT	ACSS2
1.21687e-69	1.37479	0.257	0.13	3.21034e-65	PT	ANKS1B
2.06367e-69	0.838091	0.545	0.46	5.44437e-65	PT	WDFY3
5.13719e-68	1.12671	0.27	0.144	1.35529e-63	PT	PPP2R1B
2.42693e-67	1.09129	0.312	0.183	6.40272e-63	PT	EPHX2
3.53193e-65	1.00994	0.377	0.252	9.31793e-61	PT	PCLO
3.15028e-64	0.744081	0.382	0.234	8.31107e-60	PT	ARHGAP26
5.06688e-64	1.09218	0.313	0.189	1.33675e-59	PT	LIN52
1.16889e-63	0.900573	0.296	0.162	3.08377e-59	PT	TNFSF10
1.75045e-63	0.880604	0.493	0.385	4.61803e-59	PT	TRABD2B
8.77051e-63	0.837208	0.543	0.452	2.31384e-58	PT	WWC1
7.12614e-62	0.444854	0.318	0.169	1.88002e-57	PT	BBOX1
4.12871e-61	0.837641	0.43	0.31	1.08924e-56	PT	NFIB
7.61055e-61	0.740255	0.279	0.144	2.00781e-56	PT	AC079352.1
2.66242e-60	0.911942	0.433	0.331	7.024e-56	PT	VPS13A
1.2645e-59	1.01025	0.35	0.234	3.33602e-55	PT	TPCN1
5.03694e-59	0.742451	0.618	0.564	1.32885e-54	PT	FARP1
2.58039e-58	0.988295	0.385	0.276	6.80759e-54	PT	PLEKHA6
7.96428e-58	1.02738	0.293	0.175	2.10114e-53	PT	AC108519.1
2.47956e-57	0.563747	0.658	0.572	6.54159e-53	PT	RBM47
7.1935e-57	1.05611	0.337	0.224	1.89779e-52	PT	CRYL1
1.4166e-56	0.668052	0.564	0.483	3.73727e-52	PT	PAX8
8.66094e-55	0.817833	0.439	0.322	2.28493e-50	PT	EPS8L2
5.22443e-54	0.540754	0.308	0.174	1.37831e-49	PT	GPC6
1.22373e-53	0.570702	0.664	0.608	3.22844e-49	PT	PARD3
2.04432e-53	0.846957	0.267	0.151	5.39334e-49	PT	CFI
5.29286e-53	0.821417	0.274	0.158	1.39636e-48	PT	PDE7A
4.44515e-52	0.909192	0.484	0.358	1.17272e-47	PT	MTRNR2L8
1.37542e-50	0.927232	0.407	0.313	3.62862e-46	PT	ZHX3
2.12818e-50	0.965391	0.304	0.192	5.61458e-46	PT	RFFL
1.69519e-49	0.655854	0.571	0.505	4.47224e-45	PT	SHANK2
2.02426e-49	0.727606	0.345	0.225	5.3404e-45	PT	NFIA
2.10315e-48	0.578108	0.575	0.482	5.54854e-44	PT	HNF1A-AS1
1.65859e-46	1.1491	0.358	0.274	4.37569e-42	PT	LINC00278
2.56459e-45	0.742974	0.386	0.279	6.76591e-41	PT	OSBPL10
6.02804e-45	0.878302	0.26	0.157	1.59032e-40	PT	SLC2A4RG
1.7876e-44	0.862994	0.258	0.155	4.71604e-40	PT	LINC01515
8.49506e-44	0.845003	0.327	0.222	2.24117e-39	PT	MET
4.22525e-43	0.702235	0.491	0.416	1.1147e-38	PT	TTC28
1.81695e-40	0.746531	0.376	0.277	4.79348e-36	PT	BICDL1
2.92615e-40	0.878053	0.359	0.269	7.71977e-36	PT	SLC2A11
4.36947e-40	0.576918	0.62	0.595	1.15275e-35	PT	SRRM2
4.59533e-40	0.869272	0.274	0.18	1.21234e-35	PT	TMEM63A
1.56655e-39	0.296331	0.801	0.744	4.13287e-35	PT	ZBTB20
2.56755e-39	0.20356	0.944	0.946	6.77371e-35	PT	MT-CO3
2.79182e-39	0.473026	0.285	0.172	7.36537e-35	PT	ZBTB16
9.15114e-39	0.797923	0.283	0.185	2.41425e-34	PT	PARP10
6.4774e-36	0.821553	0.256	0.168	1.70887e-31	PT	ENTPD5
3.82777e-35	0.395684	0.624	0.525	1.00984e-30	PT	LRMDA
8.27774e-35	0.632024	0.508	0.457	2.18383e-30	PT	ENOSF1
8.88503e-35	0.827201	0.417	0.36	2.34405e-30	PT	SIK2
1.00735e-34	0.830579	0.262	0.176	2.6576e-30	PT	ATP6V0A1
2.77181e-34	0.3346	0.713	0.625	7.31258e-30	PT	FHIT
3.5902e-32	0.546371	0.537	0.472	9.47166e-28	PT	OXR1
6.10655e-32	0.525869	0.625	0.588	1.61103e-27	PT	SNX29
9.06813e-32	0.714433	0.276	0.19	2.39235e-27	PT	PDGFC
9.81111e-32	0.608043	0.542	0.504	2.58837e-27	PT	NUMB
5.6956e-31	0.62051	0.394	0.305	1.50261e-26	PT	KCNQ1OT1
1.04714e-30	0.920929	0.256	0.171	2.76258e-26	PT	LINC00893
2.9845e-30	0.78261	0.353	0.283	7.87372e-26	PT	MAP3K13
3.63419e-30	0.677774	0.308	0.223	9.58771e-26	PT	MACC1
4.79745e-30	0.758713	0.346	0.272	1.26566e-25	PT	EPB41L3
4.22004e-29	0.664508	0.41	0.347	1.11333e-24	PT	CFDP1
9.16751e-29	0.541424	0.54	0.517	2.41857e-24	PT	AGAP1
2.03924e-27	0.536462	0.437	0.359	5.37993e-23	PT	RAPGEF3
1.25138e-26	0.435826	0.576	0.52	3.30139e-22	PT	ANK3
3.41909e-25	0.731428	0.387	0.339	9.02025e-21	PT	TNS1
3.85906e-25	0.498627	0.34	0.258	1.0181e-20	PT	SPP1
4.02459e-25	0.684782	0.382	0.324	1.06177e-20	PT	TJP2
4.24303e-25	0.584454	0.53	0.501	1.1194e-20	PT	PLEKHA7
2.30798e-24	0.721857	0.409	0.359	6.08892e-20	PT	KIFC3
6.85263e-24	0.611174	0.428	0.374	1.80786e-19	PT	DHRSX
1.47533e-23	0.534905	0.338	0.257	3.89223e-19	PT	SAMD5
1.87376e-23	0.509081	0.507	0.458	4.94336e-19	PT	CGNL1
9.31849e-23	0.788102	0.276	0.213	2.4584e-18	PT	ALDH1L1
3.39745e-22	0.927726	0.335	0.286	8.96316e-18	PT	AL592183.1
4.80853e-22	0.743171	0.329	0.278	1.26859e-17	PT	AIG1
1.35691e-21	0.631947	0.276	0.209	3.57979e-17	PT	D2HGDH
2.43968e-21	0.317558	0.568	0.516	6.43636e-17	PT	ARHGAP24
2.94953e-20	0.552796	0.341	0.273	7.78144e-16	PT	FRMD4B
5.7125e-20	0.695337	0.329	0.278	1.50707e-15	PT	CCDC30
1.68989e-19	0.646239	0.293	0.238	4.45827e-15	PT	SEMA4D
2.88827e-19	0.0342966	0.161	0.262	7.61985e-15	PT	GLYR1
3.12363e-19	0.639864	0.328	0.275	8.24075e-15	PT	NPLOC4
4.02066e-19	0.656599	0.35	0.302	1.06073e-14	PT	SLC39A11
4.13959e-19	0.738726	0.272	0.22	1.09211e-14	PT	TBC1D19
9.96691e-19	0.660615	0.332	0.283	2.62947e-14	PT	GALNT11
1.33599e-18	0.0110766	0.178	0.282	3.52461e-14	PT	SF1
2.04577e-18	0.620154	0.408	0.377	5.39716e-14	PT	LARP1
2.42463e-18	0.667747	0.388	0.349	6.39666e-14	PT	MICAL3
6.97301e-18	0.628833	0.257	0.205	1.83962e-13	PT	ARHGAP32
6.98438e-18	0.019585	0.186	0.291	1.84262e-13	PT	GARS-DT
1.10189e-17	0.793084	0.3	0.245	2.90702e-13	PT	SNHG5
2.1668e-17	0.650167	0.352	0.312	5.71646e-13	PT	ZKSCAN1
2.29512e-17	0.662385	0.275	0.224	6.05498e-13	PT	HGD
3.74196e-17	0.0396627	0.164	0.259	9.87205e-13	PT	CLTC
4.90331e-17	0.689931	0.269	0.217	1.29359e-12	PT	AC034195.1
1.01834e-16	0.022892	0.206	0.313	2.68659e-12	PT	ECPAS
1.04072e-16	0.0115802	0.204	0.309	2.74563e-12	PT	MRTFB
1.36522e-16	0.0281213	0.19	0.29	3.60173e-12	PT	PISD
1.88491e-16	0.00798103	0.207	0.313	4.97278e-12	PT	UBE4B
2.19139e-16	0.462361	0.315	0.252	5.78133e-12	PT	SDK1
2.262e-16	0.593793	0.415	0.394	5.9676e-12	PT	GOLGB1
7.58924e-16	0.52748	0.335	0.286	2.00219e-11	PT	MYO15B
1.56402e-15	0.0260139	0.201	0.303	4.12619e-11	PT	ZNF207
3.68772e-15	0.0285093	0.179	0.272	9.72895e-11	PT	RB1CC1
5.04173e-15	0.615957	0.38	0.353	1.33011e-10	PT	PRKRIP1
5.75392e-15	0.48421	0.456	0.426	1.518e-10	PT	CCDC198
5.83185e-15	0.0313858	0.18	0.275	1.53856e-10	PT	ASXL2
9.86418e-15	0.477076	0.644	0.598	2.60237e-10	PT	BICC1
1.16984e-14	0.25904	0.712	0.739	3.08627e-10	PT	RBM6
1.38023e-14	0.495644	0.416	0.391	3.64133e-10	PT	NINL
1.47271e-14	0.0327803	0.169	0.257	3.88531e-10	PT	PPP4R3B
1.54874e-14	0.558471	0.322	0.282	4.08589e-10	PT	SPATS2L
1.86787e-14	0.666348	0.272	0.231	4.9278e-10	PT	FNIP2
2.81147e-14	0.55126	0.404	0.382	7.41721e-10	PT	TPT1-AS1
3.45137e-14	0.00285546	0.237	0.342	9.10539e-10	PT	USP33
5.03425e-14	0.00378152	0.285	0.401	1.32814e-09	PT	YWHAE
6.9954e-14	0.0151465	0.166	0.25	1.84553e-09	PT	CPT1A
9.09524e-14	0.501754	0.41	0.392	2.39951e-09	PT	CMIP
9.54962e-14	0.632455	0.337	0.307	2.51938e-09	PT	MICU1
1.75432e-13	0.0282127	0.187	0.277	4.62825e-09	PT	MGA
1.85044e-13	0.452902	0.509	0.505	4.88184e-09	PT	KANSL1L
2.69918e-13	0.0131243	0.23	0.332	7.12099e-09	PT	KDM5A
2.8049e-13	0.631046	0.359	0.334	7.39989e-09	PT	SGK3
2.87322e-13	0.00619456	0.203	0.296	7.58014e-09	PT	EWSR1
3.91178e-13	0.0480798	0.815	0.804	1.032e-08	PT	MT-CO2
4.16601e-13	0.00935566	0.209	0.302	1.09908e-08	PT	AP1G1
4.85338e-13	0.301956	0.454	0.399	1.28042e-08	PT	LINC02532
6.27046e-13	0.550555	0.41	0.395	1.65427e-08	PT	AC009120.2
6.68743e-13	0.0460032	0.2	0.292	1.76428e-08	PT	TYW1
6.92059e-13	0.0198287	0.221	0.32	1.82579e-08	PT	FAM193A
8.34844e-13	0.127638	0.321	0.261	2.20248e-08	PT	RUNX1
9.49483e-13	0.0212397	0.306	0.428	2.50493e-08	PT	CIRBP
1.01084e-12	0.404961	0.41	0.369	2.66679e-08	PT	MIR99AHG
1.15111e-12	0.599842	0.298	0.263	3.03686e-08	PT	FANCC
1.21477e-12	0.00103315	0.176	0.26	3.2048e-08	PT	CTDSPL2
1.24705e-12	0.0781791	0.227	0.327	3.28996e-08	PT	SLC30A9
1.5261e-12	0.465936	0.416	0.399	4.02615e-08	PT	UBE2E2
1.87001e-12	0.192012	0.672	0.575	4.93346e-08	PT	PKHD1
2.82585e-12	0.418848	0.516	0.528	7.45515e-08	PT	GOLGA4
3.92801e-12	0.0498049	0.173	0.255	1.03629e-07	PT	NME7
4.01109e-12	0.670367	0.291	0.264	1.05821e-07	PT	LYPLAL1
4.59812e-12	0.101042	0.206	0.298	1.21308e-07	PT	ZER1
4.74233e-12	0.0119115	0.275	0.383	1.25112e-07	PT	GSK3B
5.54202e-12	0.0243261	0.19	0.275	1.4621e-07	PT	HCG17
6.23468e-12	0.0473766	0.245	0.346	1.64483e-07	PT	OGDH
6.35231e-12	0.0243014	0.251	0.35	1.67587e-07	PT	RAD9A
6.37409e-12	0.450275	0.446	0.414	1.68161e-07	PT	SASH1
6.8255e-12	0.0231781	0.228	0.323	1.8007e-07	PT	ZNF655
7.0854e-12	0.349796	0.265	0.211	1.86927e-07	PT	ABCC4
9.36378e-12	0.0642517	0.185	0.268	2.47035e-07	PT	NUBPL
9.47436e-12	0.548717	0.364	0.343	2.49953e-07	PT	VMP1
9.581e-12	0.558	0.37	0.35	2.52766e-07	PT	ATXN7L1
1.25309e-11	0.0738155	0.223	0.318	3.30591e-07	PT	OSBPL9
1.81789e-11	0.613163	0.313	0.29	4.79597e-07	PT	IGF2R
2.02734e-11	0.586871	0.324	0.299	5.34852e-07	PT	PPP1R21
2.08607e-11	0.0223849	0.194	0.277	5.50348e-07	PT	NT5DC1
2.69431e-11	0.0159653	0.238	0.33	7.10812e-07	PT	UNC13B
3.54721e-11	0.0869234	0.182	0.263	9.35825e-07	PT	CHKA
3.6491e-11	0.542357	0.252	0.217	9.62706e-07	PT	DMXL2
5.49666e-11	0.339216	0.422	0.397	1.45013e-06	PT	WDR72
6.21759e-11	0.0274399	0.178	0.254	1.64032e-06	PT	SEC11A
6.24196e-11	0.11917	0.199	0.282	1.64675e-06	PT	NTN4
7.15579e-11	0.00158217	0.194	0.274	1.88784e-06	PT	PTPN9
7.74663e-11	0.022242	0.25	0.349	2.04372e-06	PT	TRIP12
9.14881e-11	0.0419999	0.18	0.259	2.41364e-06	PT	HCG18
1.12295e-10	0.0752742	0.2	0.283	2.96256e-06	PT	BCL2L13
1.18951e-10	0.431575	0.289	0.24	3.13815e-06	PT	TYMP
1.28982e-10	0.0509717	0.286	0.389	3.40281e-06	PT	TBCK
1.43809e-10	0.0040489	0.218	0.306	3.79398e-06	PT	C6orf62
1.51529e-10	0.09271	0.188	0.269	3.99764e-06	PT	TSGA10
1.57579e-10	0.593724	0.253	0.22	4.15725e-06	PT	NEO1
1.64265e-10	0.0291185	0.257	0.352	4.33364e-06	PT	CPLANE1
2.00964e-10	0.0486237	0.183	0.261	5.30183e-06	PT	TOGARAM1
2.6866e-10	0.63914	0.344	0.334	7.08779e-06	PT	TTTY14
3.13172e-10	0.0161864	0.199	0.279	8.26211e-06	PT	RDX
3.25337e-10	0.445737	0.26	0.219	8.58304e-06	PT	CACNA2D1
3.43504e-10	0.0400642	0.209	0.292	9.06232e-06	PT	DDX46
4.83297e-10	0.549033	0.279	0.246	1.27504e-05	PT	KIAA0825
5.18359e-10	0.00914814	0.259	0.35	1.36753e-05	PT	LINC01278
5.42335e-10	0.475205	0.389	0.378	1.43079e-05	PT	ARHGEF28
6.28395e-10	0.0153981	0.381	0.504	1.65783e-05	PT	RBM39
6.62533e-10	0.0537104	0.209	0.292	1.7479e-05	PT	BOD1L1
8.25505e-10	0.039185	0.2	0.28	2.17785e-05	PT	TASP1
9.46665e-10	0.389298	0.477	0.48	2.49749e-05	PT	IGF1R
1.27594e-09	0.0959212	0.233	0.322	3.36618e-05	PT	LENG8
1.63799e-09	0.0893159	0.202	0.283	4.32134e-05	PT	RAD50
1.88576e-09	0.0851903	0.213	0.295	4.97502e-05	PT	RAB7A
1.96435e-09	0.0930802	0.238	0.329	5.18235e-05	PT	USP9Y
2.1663e-09	0.0523915	0.185	0.258	5.71513e-05	PT	ZNF827
2.30814e-09	0.278735	0.579	0.594	6.08933e-05	PT	GMDS-DT
2.3299e-09	0.517451	0.381	0.376	6.14674e-05	PT	DMXL1
2.43989e-09	0.0341531	0.24	0.326	6.43692e-05	PT	KIF13B
2.51036e-09	0.039822	0.22	0.301	6.62284e-05	PT	CLK1
2.59624e-09	0.0686068	0.305	0.41	6.84941e-05	PT	WDR33
2.87373e-09	0.0233332	0.325	0.429	7.58147e-05	PT	FAM222B
3.04823e-09	0.426819	0.407	0.397	8.04185e-05	PT	TRPS1
3.07215e-09	0.00868936	0.321	0.426	8.10495e-05	PT	SCAPER
3.15335e-09	0.111459	0.18	0.255	8.31918e-05	PT	UBN2
3.40581e-09	0.000891002	0.388	0.507	8.98521e-05	PT	HNRNPC
5.02291e-09	0.11412	0.217	0.301	0.000132514	PT	PCBP2
5.13286e-09	0.0632051	0.205	0.284	0.000135415	PT	ZFC3H1
5.33344e-09	0.0722893	0.193	0.266	0.000140707	PT	PCBD2
5.53091e-09	0.437543	0.456	0.465	0.000145916	PT	AAK1
5.64904e-09	0.0084326	0.253	0.34	0.000149033	PT	APPBP2
5.66105e-09	0.0632075	0.294	0.391	0.00014935	PT	PDS5A
5.70765e-09	0.116728	0.217	0.3	0.000150579	PT	RCOR3
5.83406e-09	0.611514	0.367	0.357	0.000153914	PT	LINC00894
6.82905e-09	0.595034	0.449	0.46	0.000180164	PT	ZNF91
6.98735e-09	0.0395041	0.244	0.33	0.00018434	PT	ATR
7.7415e-09	0.0787219	0.218	0.301	0.000204236	PT	ZXDC
7.87095e-09	0.483442	0.335	0.316	0.000207651	PT	KIAA1671
7.91998e-09	0.0924084	0.212	0.293	0.000208945	PT	CSNK2A1
8.72975e-09	0.345475	0.511	0.517	0.000230308	PT	MYO6
1.05238e-08	0.101962	0.197	0.271	0.000277639	PT	TACC2
1.07159e-08	0.0714989	0.193	0.267	0.000282707	PT	KIAA0556
1.21836e-08	0.0654071	0.23	0.313	0.000321427	PT	PACSIN2
1.51236e-08	0.0157379	0.263	0.35	0.00039899	PT	EML4
1.56693e-08	0.022061	0.336	0.448	0.000413389	PT	SF3B1
1.58337e-08	0.0729513	0.238	0.324	0.000417725	PT	PHF3
1.60548e-08	0.104365	0.192	0.269	0.000423559	PT	RBM33
1.61093e-08	0.529301	0.326	0.308	0.000424997	PT	STK38
1.76403e-08	0.493393	0.257	0.226	0.000465386	PT	TRIP4
2.14138e-08	0.148182	0.198	0.274	0.000564939	PT	ZC3H13
4.20745e-08	0.0997808	0.216	0.294	0.00111001	PT	PPFIA1
4.34065e-08	0.0143411	0.372	0.482	0.00114515	PT	CELF1
6.56053e-08	0.365189	0.346	0.318	0.0017308	PT	BCL2
6.60869e-08	0.0390028	0.256	0.339	0.00174351	PT	ZHX2
8.28602e-08	0.421897	0.373	0.36	0.00218602	PT	AL050309.1
8.6925e-08	0.0242278	0.222	0.297	0.00229325	PT	USP8
9.4831e-08	0.0967069	0.228	0.304	0.00250183	PT	UBAP2
1.06682e-07	0.222473	0.628	0.634	0.00281448	PT	RBPMS
1.0996e-07	0.0177347	0.291	0.379	0.00290097	PT	ZMAT1
1.11969e-07	0.0824162	0.252	0.335	0.00295398	PT	ITSN1
1.20739e-07	0.637392	0.342	0.331	0.00318534	PT	PPFIBP1
1.31736e-07	0.427257	0.377	0.371	0.00347547	PT	SMARCC1
1.39679e-07	0.0839722	0.268	0.359	0.00368502	PT	BRD4
1.49018e-07	0.0952148	0.19	0.258	0.0039314	PT	TCF20
1.79905e-07	0.0527149	0.287	0.376	0.00474626	PT	C11orf49
1.93185e-07	0.43947	0.497	0.523	0.00509661	PT	SIPA1L3
2.02257e-07	0.0993314	0.189	0.258	0.00533594	PT	EXOC1
3.82361e-07	0.143786	0.243	0.327	0.0100874	PT	SEC31A
5.2107e-07	0.0419123	0.304	0.396	0.0137469	PT	PSMA3-AS1
5.67789e-07	0.0685445	0.303	0.396	0.0149794	PT	AMBRA1
5.70094e-07	0.123534	0.287	0.379	0.0150402	PT	STRN3
7.89742e-07	0.154507	0.348	0.455	0.020835	PT	ZNF721
8.15234e-07	0.574934	0.322	0.32	0.0215075	PT	HIBCH
8.64954e-07	0.505261	0.298	0.286	0.0228192	PT	IFT88
1.25183e-06	0.0717909	0.21	0.276	0.0330257	PT	CREBRF
1.28688e-06	0.517345	0.306	0.297	0.0339504	PT	AGPAT3
1.56076e-06	0.0692687	0.245	0.32	0.041176	PT	CCDC57
1.56102e-06	0.035349	0.251	0.324	0.0411829	PT	MAVS
1.65299e-06	0.101566	0.187	0.251	0.0436091	PT	YAF2
2.05064e-06	0.127811	0.235	0.31	0.0540999	PT	AVL9
2.06751e-06	0.360981	0.458	0.471	0.0545451	PT	DGLUCY
2.0758e-06	0.0907546	0.303	0.394	0.0547637	PT	DENND1A
2.10904e-06	0.442029	0.388	0.388	0.0556407	PT	CDR2
2.23116e-06	0.0289157	0.522	0.51	0.0588626	PT	PTPRM
2.44061e-06	0.0650329	0.327	0.421	0.0643883	PT	LSM14A
2.58652e-06	0.112114	0.198	0.263	0.0682375	PT	SLC25A13
2.58857e-06	0.0580435	0.19	0.251	0.0682916	PT	FOXK1
3.75924e-06	0.110652	0.202	0.269	0.0991762	PT	CERT1
3.8507e-06	0.114931	0.194	0.257	0.101589	PT	PRPF4B
3.87715e-06	0.0387	0.236	0.304	0.102287	PT	PLXNB1
3.94332e-06	0.0272771	0.305	0.389	0.104033	PT	RIN2
3.95738e-06	0.0509239	0.291	0.373	0.104404	PT	FBXL20
4.05907e-06	0.431824	0.258	0.231	0.107086	PT	SAMD4A
4.42576e-06	0.510148	0.258	0.243	0.11676	PT	OSBPL8
4.56565e-06	0.199153	0.234	0.312	0.120451	PT	MAPKAP1
4.94774e-06	0.132548	0.203	0.268	0.130531	PT	WASHC4
5.76693e-06	0.301058	0.408	0.414	0.152143	PT	SPTBN1
6.89813e-06	0.487654	0.344	0.346	0.181987	PT	PILRB
7.62549e-06	0.120511	0.227	0.298	0.201176	PT	FOXJ3
8.58932e-06	0.119172	0.264	0.343	0.226603	PT	ANKRD26
8.87806e-06	0.476409	0.329	0.327	0.234221	PT	GON4L
1.0244e-05	0.420548	0.371	0.375	0.270258	PT	KIF1B
1.18264e-05	0.182979	0.25	0.325	0.312003	PT	WAPL
1.41756e-05	0.0571201	0.299	0.376	0.373982	PT	CPQ
1.61688e-05	0.0902656	0.321	0.411	0.426565	PT	CTNNA1
1.87287e-05	0.396937	0.421	0.431	0.494102	PT	SPAG9
1.93601e-05	0.08117	0.287	0.364	0.510758	PT	PPP1R9A
2.50127e-05	0.534565	0.268	0.261	0.659884	PT	TRMT11
2.51926e-05	0.477754	0.299	0.296	0.664632	PT	PLEKHA1
2.70417e-05	0.482096	0.266	0.252	0.713415	PT	PLIN5
3.1816e-05	0.345971	0.367	0.357	0.83937	PT	PCAT1
3.22227e-05	0.124156	0.198	0.255	0.8501	PT	NMT1
3.26747e-05	0.470507	0.335	0.341	0.862025	PT	ANKIB1
3.41223e-05	0.0263635	0.347	0.432	0.900215	PT	CDC42BPA
3.54548e-05	0.476846	0.363	0.375	0.93537	PT	PABPN1
3.65613e-05	0.122271	0.282	0.36	0.96456	PT	VWA8
3.87838e-05	0.0628998	0.215	0.272	1	PT	TBC1D14
3.94115e-05	0.0683249	0.277	0.349	1	PT	ARHGAP35
3.94402e-05	0.0648086	0.371	0.468	1	PT	PUM1
4.53618e-05	0.067138	0.313	0.396	1	PT	SETX
4.80649e-05	0.0866248	0.249	0.315	1	PT	KIAA1958
5.13525e-05	0.0447139	0.421	0.519	1	PT	NCOR1
5.95114e-05	0.201991	0.578	0.608	1	PT	LPP
5.95406e-05	0.162808	0.21	0.27	1	PT	TMOD3
5.95706e-05	0.064029	0.397	0.492	1	PT	HERC4
6.71089e-05	0.0747494	0.195	0.25	1	PT	LIFR
7.16749e-05	0.269854	0.281	0.257	1	PT	ATP11A
7.27266e-05	0.0878621	0.442	0.551	1	PT	R3HDM2
8.02819e-05	0.355177	0.369	0.371	1	PT	CCNL2
8.19616e-05	0.162958	0.218	0.281	1	PT	SRSF6
8.30104e-05	0.221799	0.444	0.439	1	PT	PTPRJ
8.53369e-05	0.124805	0.257	0.327	1	PT	THRAP3
8.65027e-05	0.154409	0.204	0.261	1	PT	INO80D
8.6628e-05	0.118008	0.384	0.481	1	PT	PICALM
8.99312e-05	0.24981	0.207	0.269	1	PT	ITM2B
9.05829e-05	0.201409	0.22	0.286	1	PT	TRIM44
9.45048e-05	0.141022	0.237	0.301	1	PT	UPF2
0.00010243	0.222239	0.296	0.277	1	PT	LRRK2
0.00012032	0.410062	0.377	0.386	1	PT	CNKSR3
0.000136575	0.0475424	0.431	0.532	1	PT	KDM2A
0.00017236	0.137888	0.332	0.42	1	PT	ITCH
0.000174206	0.191462	0.561	0.587	1	PT	AFF1
0.000190497	0.0741562	0.243	0.299	1	PT	NR6A1
0.000195675	0.335595	0.487	0.528	1	PT	TNRC6A
0.000208955	0.160514	0.297	0.373	1	PT	PAM
0.000209268	0.105141	0.356	0.447	1	PT	TAOK1
0.000258457	0.0832819	0.349	0.436	1	PT	BDP1
0.000273682	0.302493	0.287	0.266	1	PT	MT-ND6
0.000280316	0.374761	0.352	0.355	1	PT	DENND5B
0.000294079	0.193021	0.196	0.251	1	PT	MTAP
0.000294252	0.132881	0.223	0.284	1	PT	CWF19L2
0.00029427	0.0965589	0.259	0.318	1	PT	UBA6-AS1
0.000307759	0.149919	0.342	0.43	1	PT	STAU2
0.000313606	0.0351899	0.432	0.522	1	PT	MYO9A
0.000323696	0.147722	0.254	0.321	1	PT	WDR59
0.000324673	0.187039	0.276	0.346	1	PT	EPB41
0.000325553	0.109125	0.363	0.45	1	PT	ERBIN
0.000334682	0.118201	0.73	0.763	1	PT	FTX
0.000352756	0.227903	0.563	0.604	1	PT	RABGAP1L
0.000355508	0.381071	0.273	0.264	1	PT	ZC3HAV1
0.000378432	0.247746	0.255	0.323	1	PT	AKAP8L
0.00047174	0.128311	0.231	0.29	1	PT	DYNC1LI2
0.000520436	0.129947	0.209	0.261	1	PT	NDRG1
0.000576666	0.219351	0.199	0.252	1	PT	INPP5B
0.000606729	0.168073	0.29	0.363	1	PT	HERC2
0.000717575	0.222621	0.202	0.256	1	PT	SNX4
0.000799192	0.401259	0.338	0.343	1	PT	WDR60
0.000817954	0.167541	0.273	0.254	1	PT	SRGAP1
0.000825343	0.186186	0.62	0.67	1	PT	PDE10A
0.00085166	0.385466	0.358	0.361	1	PT	UBE2G2
0.000906638	0.170482	0.286	0.358	1	PT	KIAA0232
0.000959864	0.0531378	0.402	0.491	1	PT	PPP6R2
0.00101731	0.156507	0.228	0.285	1	PT	CHD7
0.00101797	0.0723279	0.215	0.265	1	PT	SLC25A37
0.00109376	0.0778494	0.346	0.417	1	PT	DNAH14
0.00109534	0.121148	0.579	0.567	1	PT	MAML2
0.00115576	0.207826	0.207	0.258	1	PT	EIF3A
0.00132058	0.289652	0.403	0.402	1	PT	AC008014.1
0.00151699	0.0900711	0.427	0.522	1	PT	ZNF609
0.00151924	0.170908	0.215	0.267	1	PT	DNAJC11
0.00153249	0.337085	0.369	0.38	1	PT	DYNC1H1
0.00188225	0.0320751	0.359	0.435	1	PT	ACTN4
0.00209326	0.367543	0.411	0.43	1	PT	TAPT1-AS1
0.00210065	0.357011	0.364	0.378	1	PT	SNRNP70
0.00231653	0.0582331	0.32	0.379	1	PT	DPH6
0.00236765	0.220797	0.226	0.281	1	PT	ATE1
0.00258256	0.266012	0.327	0.409	1	PT	TNKS
0.00321909	0.390081	0.337	0.35	1	PT	LARP4
0.0032596	0.327431	0.288	0.284	1	PT	TLN2
0.00345244	0.11765	0.38	0.463	1	PT	CHD2
0.00349784	0.146453	0.227	0.278	1	PT	KDM4B
0.00398649	0.228263	0.219	0.273	1	PT	CHD1
0.00471672	0.119134	0.22	0.265	1	PT	TRHDE
0.00479132	0.353691	0.426	0.467	1	PT	GTF2I
0.00512826	0.153746	0.208	0.253	1	PT	SESTD1
0.00520169	0.434291	0.302	0.312	1	PT	CSPP1
0.00536458	0.385946	0.351	0.373	1	PT	EHBP1
0.00557718	0.0628387	0.367	0.44	1	PT	GNB1
0.0058489	0.210498	0.214	0.263	1	PT	MSH3
0.005915	0.182762	0.249	0.302	1	PT	CEP112
0.00600323	0.501631	0.402	0.437	1	PT	UBE2D2
0.00603596	0.145204	0.229	0.278	1	PT	PRPF38B
0.0061024	0.195954	0.25	0.305	1	PT	GATAD2A
0.00617909	0.152596	0.32	0.388	1	PT	ABL1
0.00753078	0.0456132	0.321	0.383	1	PT	IFI44L
0.00756466	0.2032	0.253	0.309	1	PT	PIGL
0.00805348	0.248587	0.247	0.304	1	PT	MAP7
0.0084797	0.145333	0.338	0.412	1	PT	AFDN
0.0089926	0.219723	0.218	0.264	1	PT	CDC14B
0.00902522	0.054979	0.43	0.514	1	PT	PHACTR4
0.00946519	0.0121684	0.505	0.586	1	PT	SRPK2
0.00965187	0.0286115	0.329	0.385	1	PT	CRIM1
0	4.13304	0.515	0.062	0	AL-1	UMOD
0	3.83378	0.849	0.133	0	AL-1	SLC12A1
0	3.04075	0.798	0.08	0	AL-1	CASR
0	3.01445	0.552	0.058	0	AL-1	ENOX1
0	2.47657	0.481	0.098	0	AL-1	PAPPA2
0	2.45905	0.744	0.13	0	AL-1	PLCB1
0	2.37605	0.783	0.279	0	AL-1	DEPTOR
0	2.36753	0.566	0.02	0	AL-1	SIM2
0	2.26611	0.669	0.168	0	AL-1	LINC01606
0	2.24296	0.357	0.02	0	AL-1	GP2
0	2.14027	0.741	0.233	0	AL-1	EFHD1
0	1.99915	0.389	0.036	0	AL-1	CLDN10-AS1
0	1.97143	0.425	0.03	0	AL-1	TMPRSS4
0	1.95282	0.873	0.471	0	AL-1	ERBB4
0	1.93515	0.605	0.189	0	AL-1	KLHL13
0	1.91214	0.629	0.134	0	AL-1	CACNA2D3
0	1.88313	0.481	0.065	0	AL-1	DENND2A
0	1.81907	0.512	0.11	0	AL-1	AC024022.1
0	1.73376	0.36	0.02	0	AL-1	CLDN16
0	1.72026	0.425	0.061	0	AL-1	RANBP3L
0	1.40024	0.335	0.021	0	AL-1	PHACTR3
0	1.39982	0.451	0.086	0	AL-1	TFAP2B
1.29156e-299	1.37817	0.933	0.541	3.4074e-295	AL-1	KCNIP4
1.83917e-294	1.74651	0.405	0.073	4.8521e-290	AL-1	NPSR1-AS1
3.44383e-284	1.35524	0.291	0.031	9.08551e-280	AL-1	ACPP
1.00691e-283	1.26647	0.271	0.025	2.65643e-279	AL-1	SCHLAP1
1.12544e-283	1.54794	0.363	0.057	2.96913e-279	AL-1	AC068631.1
1.96187e-275	1.92417	0.47	0.108	5.17581e-271	AL-1	AP1S3
1.14759e-270	1.85244	0.799	0.427	3.02759e-266	AL-1	CCSER1
2.21952e-269	1.55966	0.438	0.094	5.85554e-265	AL-1	SLC16A5
1.60426e-264	1.58945	0.379	0.071	4.23236e-260	AL-1	PPFIA2
4.93429e-262	1.45883	0.421	0.087	1.30176e-257	AL-1	PCDH9
5.72386e-260	1.36879	0.277	0.032	1.51007e-255	AL-1	RP1
1.86378e-255	1.48847	0.787	0.391	4.91703e-251	AL-1	TFCP2L1
1.30002e-253	1.20714	0.305	0.042	3.42972e-249	AL-1	COL14A1
1.35262e-253	1.43954	0.632	0.219	3.56848e-249	AL-1	PDE1A
1.43193e-246	1.53775	0.743	0.365	3.77771e-242	AL-1	COL4A3
5.53341e-246	1.49786	0.529	0.151	1.45982e-241	AL-1	RBFOX1
7.72429e-239	1.10472	0.269	0.034	2.03782e-234	AL-1	LINC02398
2.0794e-232	1.50178	0.731	0.361	5.48586e-228	AL-1	HIP1
3.37251e-231	1.26999	0.411	0.093	8.89735e-227	AL-1	ESRRB
7.84707e-231	1.41785	0.494	0.146	2.07021e-226	AL-1	ARHGEF38
1.16518e-227	1.38909	0.54	0.181	3.07397e-223	AL-1	MGLL
1.29641e-224	1.05815	0.276	0.039	3.4202e-220	AL-1	CDH3
9.80954e-222	1.16753	0.305	0.049	2.58795e-217	AL-1	SFRP1
1.23029e-215	1.3759	0.417	0.1	3.24576e-211	AL-1	SGIP1
1.35377e-211	1.47562	0.446	0.126	3.57152e-207	AL-1	PHACTR1
1.07647e-209	1.59554	0.289	0.049	2.83995e-205	AL-1	NOS1
1.82595e-209	1.56125	0.307	0.055	4.81721e-205	AL-1	BDKRB2
7.36004e-206	1.01668	0.283	0.045	1.94172e-201	AL-1	HS6ST2
7.77317e-205	2.03138	0.502	0.181	2.05072e-200	AL-1	THSD4
6.38802e-202	1.64843	0.564	0.222	1.68529e-197	AL-1	ACSL4
5.19185e-198	1.788	0.397	0.103	1.36971e-193	AL-1	IDH2-DT
2.94726e-197	1.03772	0.313	0.059	7.77546e-193	AL-1	PPM1E
7.96665e-194	1.02239	0.273	0.046	2.10176e-189	AL-1	AC024901.1
1.85366e-193	1.48883	0.591	0.245	4.89032e-189	AL-1	NAV2
1.19011e-192	1.25299	0.653	0.272	3.13975e-188	AL-1	SCNN1A
2.77492e-192	1.24139	0.465	0.14	7.32078e-188	AL-1	KCNJ1
8.28892e-181	1.13498	0.491	0.165	2.18678e-176	AL-1	SEC14L1
3.17185e-178	0.860357	0.31	0.066	8.36797e-174	AL-1	ADGRV1
8.05233e-177	0.876107	0.285	0.055	2.12437e-172	AL-1	TNFRSF11B
2.64442e-176	1.29973	0.618	0.275	6.97651e-172	AL-1	TRIM2
1.48104e-175	1.19234	0.354	0.092	3.90728e-171	AL-1	LINC01182
1.86427e-175	1.32428	0.336	0.082	4.91831e-171	AL-1	PAPSS2
1.02983e-174	1.36786	0.527	0.208	2.7169e-170	AL-1	KCTD1
1.17978e-174	1.09782	0.315	0.07	3.11251e-170	AL-1	ITGB6
1.37966e-172	1.06042	0.394	0.111	3.63983e-168	AL-1	STK32B
3.22273e-167	1.12467	0.655	0.312	8.50221e-163	AL-1	IVNS1ABP
2.53747e-166	1.10006	0.38	0.109	6.69436e-162	AL-1	ITPRID2
6.83826e-165	1.09564	0.33	0.082	1.80407e-160	AL-1	CA10
2.57093e-163	0.920884	0.253	0.047	6.78262e-159	AL-1	IFITM10
2.93632e-156	1.05023	0.412	0.13	7.74661e-152	AL-1	RNF24
9.10407e-156	1.27477	0.475	0.186	2.40183e-151	AL-1	CCDC148
1.11538e-155	1.05371	0.735	0.457	2.9426e-151	AL-1	ABLIM1
1.26553e-155	0.951412	0.305	0.073	3.33872e-151	AL-1	LINC02381
6.36606e-153	1.06118	0.332	0.088	1.67949e-148	AL-1	PRKCQ
7.64906e-152	1.00281	0.353	0.101	2.01797e-147	AL-1	GNAI1
2.73049e-151	1.14083	0.465	0.169	7.20359e-147	AL-1	CSGALNACT1
4.43882e-151	1.21622	0.562	0.255	1.17105e-146	AL-1	COL4A4
4.88356e-149	0.815675	0.296	0.07	1.28838e-144	AL-1	PTK7
2.96635e-148	1.07467	0.615	0.293	7.82583e-144	AL-1	MFHAS1
1.82769e-147	1.18334	0.559	0.251	4.82181e-143	AL-1	AZIN1-AS1
4.61591e-147	1.33715	0.721	0.505	1.21777e-142	AL-1	PKP4
1.06043e-145	1.26387	0.616	0.294	2.79764e-141	AL-1	RBBP8
6.57776e-143	0.79187	0.301	0.076	1.73535e-138	AL-1	NRK
1.14094e-140	1.09024	0.553	0.243	3.01003e-136	AL-1	EFNA5
8.70952e-137	0.916023	0.335	0.096	2.29775e-132	AL-1	LINC01762
4.30507e-133	0.915734	0.355	0.113	1.13576e-128	AL-1	UGT8
6.9535e-133	1.09485	0.468	0.19	1.83447e-128	AL-1	CHP1
5.09168e-131	1.17121	0.302	0.086	1.34329e-126	AL-1	AUXG01000058.1
1.77205e-130	0.974937	0.403	0.142	4.67502e-126	AL-1	CCDC178
3.09834e-130	1.58009	0.443	0.175	8.17404e-126	AL-1	BBOX1
1.27581e-129	1.56908	0.511	0.233	3.36585e-125	AL-1	GPC5
6.74392e-128	0.938432	0.378	0.127	1.77918e-123	AL-1	WNK4
3.02947e-126	1.00098	0.46	0.184	7.99235e-122	AL-1	MIR4435-2HG
4.22275e-126	1.03452	0.469	0.19	1.11405e-121	AL-1	MYOF
8.18055e-126	1.42882	0.545	0.301	2.15819e-121	AL-1	PRKD1
2.31297e-125	0.975562	0.28	0.073	6.10207e-121	AL-1	SLC4A7
1.10865e-124	1.01196	0.431	0.16	2.92484e-120	AL-1	SCN7A
1.16386e-124	0.939752	0.667	0.363	3.07049e-120	AL-1	NR2F2-AS1
1.29357e-122	0.799217	0.326	0.1	3.41269e-118	AL-1	FAM184A
1.33153e-122	1.10139	0.558	0.286	3.51284e-118	AL-1	TBC1D4
8.20779e-121	0.858706	0.568	0.257	2.16538e-116	AL-1	GOLGA8A
4.47689e-120	1.09499	0.405	0.147	1.18109e-115	AL-1	AC079352.1
7.43803e-119	0.549899	0.833	0.507	1.9623e-114	AL-1	MECOM
1.38291e-116	0.864993	0.32	0.101	3.64841e-112	AL-1	SVOPL
3.90914e-116	0.962654	0.363	0.128	1.03131e-111	AL-1	MYO3B
1.6263e-114	1.11724	0.465	0.218	4.2905e-110	AL-1	CLCN5
4.02985e-114	0.726833	0.383	0.134	1.06315e-109	AL-1	NR1H4
5.06467e-114	0.377855	0.304	0.085	1.33616e-109	AL-1	EML1
1.41359e-113	0.825615	0.807	0.537	3.72934e-109	AL-1	FGD4
1.81426e-113	0.82532	0.445	0.18	4.78639e-109	AL-1	PLEKHH2
3.8022e-113	1.18847	0.529	0.274	1.0031e-108	AL-1	SVIL
8.25982e-113	0.660672	0.597	0.273	2.17911e-108	AL-1	ATP6V0A4
3.80482e-111	0.821886	0.548	0.267	1.00379e-106	AL-1	SKAP1
8.33169e-111	0.860451	0.671	0.358	2.19807e-106	AL-1	PITPNC1
5.4663e-110	0.94661	0.601	0.314	1.44212e-105	AL-1	AK3
2.60372e-109	0.650587	0.355	0.123	6.86913e-105	AL-1	DNM3
6.22085e-109	0.884823	0.58	0.288	1.64118e-104	AL-1	TPST1
3.37026e-108	0.80334	0.306	0.095	8.89141e-104	AL-1	PROM1
1.06808e-106	0.799377	0.847	0.541	2.8178e-102	AL-1	PTH1R
2.38276e-105	0.741513	0.269	0.08	6.28621e-101	AL-1	SUSD4
1.16343e-104	0.958421	0.72	0.498	3.06936e-100	AL-1	ARHGAP24
2.30302e-101	0.559505	0.319	0.102	6.07582e-97	AL-1	KIRREL1
1.17428e-100	0.662799	0.281	0.088	3.09799e-96	AL-1	COL28A1
5.42691e-100	0.980527	0.524	0.249	1.43173e-95	AL-1	MAL
4.10983e-98	0.726382	0.251	0.072	1.08425e-93	AL-1	NEK8
2.0275e-97	0.809773	0.644	0.389	5.34895e-93	AL-1	TAOK3
6.42378e-97	0.766983	0.32	0.113	1.69472e-92	AL-1	MAPK4
1.65433e-95	0.719169	0.417	0.178	4.36446e-91	AL-1	OSBPL3
3.15999e-95	0.652791	0.74	0.456	8.33669e-91	AL-1	COBLL1
1.42492e-94	0.879316	0.531	0.287	3.75923e-90	AL-1	WWC2
3.3219e-94	0.661538	0.785	0.47	8.76384e-90	AL-1	KAZN
5.81244e-94	0.632587	0.257	0.078	1.53344e-89	AL-1	RIMBP2
1.29497e-93	0.580506	0.279	0.089	3.41639e-89	AL-1	PDE3A
2.00361e-93	0.9011	0.609	0.361	5.28593e-89	AL-1	LGR4
4.19082e-93	0.904792	0.651	0.383	1.10562e-88	AL-1	DNM2
5.295e-93	0.806346	0.395	0.171	1.39693e-88	AL-1	CFAP221
5.83155e-91	0.938616	0.4	0.182	1.53848e-86	AL-1	CPEB2
6.70857e-91	0.738649	0.391	0.166	1.76986e-86	AL-1	INPP4B
3.79241e-89	0.587123	0.275	0.089	1.00051e-84	AL-1	CHL1
6.08426e-89	0.941019	0.284	0.099	1.60515e-84	AL-1	FAM83B
9.33771e-89	0.833294	0.445	0.197	2.46348e-84	AL-1	CPM
1.95708e-87	0.787097	0.679	0.436	5.16318e-83	AL-1	CGNL1
8.35238e-86	0.688577	0.341	0.136	2.20353e-81	AL-1	GALNT10
8.96382e-86	0.82743	0.453	0.217	2.36484e-81	AL-1	RNF10
3.37897e-85	0.693865	0.308	0.114	8.91439e-81	AL-1	DZIP1
1.15616e-83	0.810225	0.675	0.423	3.05018e-79	AL-1	UBE2H
1.06796e-82	0.795795	0.71	0.475	2.81749e-78	AL-1	HNF1A-AS1
1.99242e-82	0.777283	0.586	0.336	5.25639e-78	AL-1	EPB41L1
6.28092e-82	0.665779	0.578	0.316	1.65703e-77	AL-1	RGL3
1.62852e-81	0.784245	0.351	0.145	4.29636e-77	AL-1	TRMT9B
1.65402e-81	0.825502	0.326	0.13	4.36364e-77	AL-1	AL132780.1
7.20679e-81	0.772337	0.519	0.275	1.9013e-76	AL-1	PTPN14
7.18038e-80	0.541569	0.444	0.203	1.89433e-75	AL-1	CCND3
1.45144e-79	0.81755	0.407	0.189	3.8292e-75	AL-1	CFAP70
1.78086e-79	0.801518	0.378	0.167	4.69825e-75	AL-1	GLCCI1
2.42111e-79	0.686604	0.305	0.117	6.38738e-75	AL-1	LINC01091
2.84589e-79	0.692612	0.25	0.083	7.50803e-75	AL-1	LMO4
1.89685e-78	0.766259	0.432	0.207	5.00428e-74	AL-1	CYS1
4.53967e-78	0.741585	0.487	0.244	1.19766e-73	AL-1	ZDHHC14
5.76633e-78	0.591286	0.317	0.122	1.52127e-73	AL-1	HKDC1
1.25261e-77	0.146909	0.261	0.087	3.30463e-73	AL-1	ALDH1A2
1.95992e-77	0.562601	0.295	0.113	5.17067e-73	AL-1	LNX1
2.94078e-77	0.54054	0.257	0.088	7.75836e-73	AL-1	TPST2
3.07024e-77	0.714574	0.273	0.099	8.09989e-73	AL-1	TBC1D24
3.42387e-77	0.719414	0.429	0.214	9.03285e-73	AL-1	HOXB3
8.49544e-76	0.5743	0.269	0.096	2.24127e-71	AL-1	PHF21B
8.7495e-76	0.743668	0.599	0.356	2.30829e-71	AL-1	STAT3
9.61134e-76	0.764557	0.597	0.375	2.53566e-71	AL-1	KCNJ16
2.09081e-75	0.69181	0.407	0.191	5.51599e-71	AL-1	MUC1
1.66136e-74	0.719918	0.448	0.224	4.383e-70	AL-1	LRP1B
2.4935e-74	0.884996	0.301	0.119	6.57836e-70	AL-1	CLIP2
2.58293e-74	0.824215	0.447	0.223	6.8143e-70	AL-1	JUP
2.97612e-74	0.712787	0.297	0.118	7.8516e-70	AL-1	SPATA6L
3.97585e-74	0.712648	0.549	0.312	1.04891e-69	AL-1	CLMN
4.83265e-74	0.76295	0.702	0.52	1.27495e-69	AL-1	IMMP2L
7.23252e-74	0.457548	0.263	0.094	1.90808e-69	AL-1	AVIL
1.06619e-73	0.711604	0.368	0.169	2.81283e-69	AL-1	ATP6V0E1
2.17721e-73	0.780103	0.346	0.15	5.7439e-69	AL-1	MKRN1
1.28957e-72	0.758105	0.397	0.192	3.40215e-68	AL-1	IPCEF1
2.22091e-72	0.788885	0.427	0.215	5.85921e-68	AL-1	ARID5B
1.04139e-71	0.70346	0.355	0.161	2.7474e-67	AL-1	CREB3L2
3.28011e-71	0.618659	0.458	0.229	8.65358e-67	AL-1	ATP11A
1.96704e-70	0.504072	0.338	0.138	5.18943e-66	AL-1	KNG1
2.86717e-70	0.772833	0.709	0.479	7.56418e-66	AL-1	SAT1
3.42238e-70	0.650985	0.371	0.168	9.02893e-66	AL-1	SKIL
4.219e-70	0.640207	0.328	0.137	1.11306e-65	AL-1	LHFPL3-AS2
4.89029e-69	0.66275	0.453	0.228	1.29016e-64	AL-1	FAM155A
5.14596e-69	0.676104	0.449	0.225	1.35761e-64	AL-1	FAM171A1
1.67786e-68	0.577531	0.281	0.112	4.42654e-64	AL-1	LANCL1
2.86501e-68	0.70637	0.574	0.344	7.55848e-64	AL-1	ADAMTS9-AS2
7.15666e-68	0.675228	0.518	0.286	1.88807e-63	AL-1	SPIRE1
7.88404e-68	0.736305	0.441	0.227	2.07997e-63	AL-1	GPI
1.61049e-67	0.728191	0.634	0.398	4.24879e-63	AL-1	PIP5K1A
9.09095e-66	0.639573	0.735	0.547	2.39837e-61	AL-1	PCCA
1.46907e-65	0.619626	0.579	0.344	3.87569e-61	AL-1	SLC25A29
6.30637e-65	0.801865	0.335	0.151	1.66375e-60	AL-1	NUDT4
7.49531e-65	0.547702	0.259	0.097	1.97741e-60	AL-1	SYTL3
1.3823e-64	0.548699	0.255	0.098	3.64679e-60	AL-1	ESRP1
1.65567e-64	0.672107	0.52	0.288	4.36799e-60	AL-1	ARHGAP8
3.24829e-64	0.806819	0.497	0.283	8.56964e-60	AL-1	SLC20A2
4.00665e-64	0.694797	0.603	0.391	1.05703e-59	AL-1	ATP1B1
4.56661e-64	0.598893	0.367	0.178	1.20476e-59	AL-1	MAP3K3
1.20314e-63	0.662099	0.403	0.199	3.17413e-59	AL-1	RAP1GAP2
2.6458e-62	0.473747	0.261	0.104	6.98016e-58	AL-1	PANTR1
5.20172e-62	0.789133	0.451	0.252	1.37232e-57	AL-1	LRRK2
5.81791e-61	0.372884	0.81	0.577	1.53488e-56	AL-1	BICC1
1.9192e-60	0.522903	0.344	0.157	5.06323e-56	AL-1	PFKP
1.96891e-60	0.721215	0.351	0.168	5.19438e-56	AL-1	SEMA4B
2.13283e-60	0.561819	0.265	0.108	5.62683e-56	AL-1	SLC25A33
2.55709e-60	0.725176	0.517	0.32	6.74612e-56	AL-1	DAPK1
3.28627e-60	0.410424	0.293	0.121	8.66984e-56	AL-1	TENM1
8.30363e-60	1.03407	0.338	0.167	2.19066e-55	AL-1	RPS6KA2
2.76852e-59	0.595438	0.313	0.144	7.30391e-55	AL-1	AL589935.1
3.54359e-59	0.590632	0.309	0.137	9.3487e-55	AL-1	SLCO3A1
7.50324e-59	0.741575	0.583	0.397	1.97951e-54	AL-1	ARHGAP6
7.51182e-59	0.41464	0.285	0.12	1.98177e-54	AL-1	STK32A
5.10644e-58	0.608466	0.301	0.133	1.34718e-53	AL-1	POU3F3
6.64656e-58	0.682094	0.421	0.223	1.7535e-53	AL-1	CCDC84
1.5116e-57	0.514778	0.415	0.216	3.98789e-53	AL-1	ITPR1
4.12144e-57	0.641892	0.375	0.192	1.08732e-52	AL-1	P3H2
4.63162e-57	0.64276	0.577	0.361	1.22191e-52	AL-1	ZMYND8
1.69096e-56	0.662377	0.373	0.189	4.46109e-52	AL-1	ARHGEF18
2.37564e-56	0.574542	0.389	0.203	6.2674e-52	AL-1	TSC22D2
2.91293e-56	0.533219	0.283	0.124	7.68489e-52	AL-1	SLC39A10
3.31141e-56	0.627598	0.556	0.351	8.73616e-52	AL-1	LLGL2
3.86986e-56	0.592835	0.378	0.2	1.02095e-51	AL-1	ETNK1
4.1218e-56	0.456842	0.413	0.208	1.08741e-51	AL-1	SAMD4A
1.86446e-55	0.504271	0.583	0.351	4.91881e-51	AL-1	DCDC2
4.10493e-55	0.60589	0.501	0.288	1.08296e-50	AL-1	ABCC5
4.15544e-55	0.336166	0.273	0.116	1.09629e-50	AL-1	PON2
5.87447e-55	0.660367	0.4	0.217	1.5498e-50	AL-1	ATP1A1
7.83302e-55	0.629817	0.365	0.182	2.06651e-50	AL-1	FGF13
1.87239e-54	0.489058	0.337	0.161	4.93974e-50	AL-1	RNF145
2.04967e-54	0.601274	0.387	0.199	5.40743e-50	AL-1	SH2B1
2.8697e-54	0.435884	0.299	0.133	7.57083e-50	AL-1	CADM1
4.76077e-54	0.476697	0.324	0.151	1.25599e-49	AL-1	PBX3
1.37641e-53	0.455261	0.363	0.18	3.63124e-49	AL-1	DNAH7
1.38395e-53	0.540609	0.313	0.148	3.65114e-49	AL-1	PLA2G12A
1.88401e-53	0.61692	0.556	0.349	4.9704e-49	AL-1	MRTFA
1.98863e-53	0.443323	0.367	0.184	5.2464e-49	AL-1	TMEM72
3.03453e-53	0.523541	0.424	0.225	8.00571e-49	AL-1	NTN4
3.72099e-53	0.565877	0.471	0.267	9.8167e-49	AL-1	SGK2
4.16041e-53	0.571058	0.537	0.332	1.0976e-48	AL-1	TFCP2
4.29816e-53	0.620246	0.336	0.164	1.13394e-48	AL-1	ARRDC3
5.8623e-53	0.486659	0.333	0.161	1.54659e-48	AL-1	DAAM1
1.81047e-52	0.625899	0.39	0.204	4.77638e-48	AL-1	MOK
5.31313e-52	0.51391	0.553	0.323	1.40171e-47	AL-1	LINC01320
1.50774e-51	0.55498	0.491	0.285	3.97772e-47	AL-1	SLC25A16
2.39468e-51	0.662917	0.357	0.183	6.31765e-47	AL-1	DAG1
3.42995e-51	0.670546	0.531	0.324	9.0489e-47	AL-1	SEPTIN9
3.49271e-51	0.590511	0.55	0.355	9.21447e-47	AL-1	APP
3.7332e-51	0.528498	0.716	0.528	9.84892e-47	AL-1	CTNND1
4.96093e-51	0.434784	0.285	0.128	1.30879e-46	AL-1	GSAP
5.18299e-51	0.306667	0.261	0.112	1.36738e-46	AL-1	DNAH6
6.99639e-51	0.604227	0.348	0.18	1.84579e-46	AL-1	RNF150
7.63511e-51	0.507558	0.273	0.123	2.01429e-46	AL-1	TFEB
3.39055e-50	0.622955	0.44	0.251	8.94494e-46	AL-1	ASTN2
1.50595e-49	0.599313	0.259	0.116	3.97299e-45	AL-1	EGF
2.61837e-49	0.492697	0.439	0.247	6.90778e-45	AL-1	FXYD2
4.74218e-49	0.639123	0.341	0.174	1.25108e-44	AL-1	ZNF737
8.42674e-49	0.475014	0.295	0.139	2.22314e-44	AL-1	AC008269.1
1.8933e-48	0.555117	0.25	0.11	4.99491e-44	AL-1	OBSL1
3.13616e-48	0.56953	0.59	0.385	8.2738e-44	AL-1	LINC02532
7.62771e-48	0.567912	0.367	0.191	2.01234e-43	AL-1	TULP3
3.18301e-47	0.601843	0.365	0.193	8.39742e-43	AL-1	PITPNM2
4.81643e-47	0.409723	0.319	0.157	1.27067e-42	AL-1	WLS
1.24479e-46	0.529826	0.378	0.213	3.284e-42	AL-1	SESTD1
2.81493e-46	0.472141	0.272	0.126	7.42634e-42	AL-1	ADCY6
3.83274e-46	0.671198	0.305	0.149	1.01115e-41	AL-1	XIST
7.5102e-46	0.305914	0.297	0.14	1.98134e-41	AL-1	VDR
9.59249e-46	0.564419	0.397	0.222	2.53069e-41	AL-1	LINC00174
1.17317e-45	0.515551	0.691	0.484	3.09507e-41	AL-1	R3HDM2
1.84213e-45	0.57352	0.403	0.23	4.85992e-41	AL-1	SLC35F5
3.98601e-45	0.619165	0.501	0.302	1.05159e-40	AL-1	GTF2IRD1
4.35642e-45	0.458231	0.328	0.169	1.14931e-40	AL-1	SEPTIN10
5.72661e-45	0.661321	0.322	0.165	1.51079e-40	AL-1	ITGA3
7.57362e-45	0.458831	0.283	0.135	1.99807e-40	AL-1	NAA16
7.99718e-45	0.528472	0.351	0.184	2.10982e-40	AL-1	TMEM120B
1.34545e-44	0.557161	0.525	0.33	3.54956e-40	AL-1	CPEB3
1.7187e-44	0.572321	0.651	0.452	4.53427e-40	AL-1	GATAD2B
1.98423e-44	0.518498	0.531	0.333	5.23479e-40	AL-1	YWHAE
2.01042e-44	0.478721	0.359	0.191	5.30388e-40	AL-1	ZNF532
2.08272e-44	0.42559	0.477	0.277	5.49462e-40	AL-1	BICDL1
6.46809e-44	0.461825	0.333	0.175	1.70641e-39	AL-1	LINC01725
6.81166e-44	0.541779	0.343	0.183	1.79705e-39	AL-1	ANXA11
9.47127e-44	0.414148	0.311	0.157	2.49871e-39	AL-1	MYO5C
9.67231e-44	0.463484	0.255	0.119	2.55175e-39	AL-1	ARFGAP3
1.15245e-43	0.631344	0.303	0.154	3.0404e-39	AL-1	OSMR-AS1
1.41301e-43	0.496611	0.306	0.153	3.72779e-39	AL-1	GSN
1.43266e-43	0.445595	0.437	0.256	3.77964e-39	AL-1	TANC2
1.53241e-43	0.519306	0.551	0.364	4.0428e-39	AL-1	MACROD2
2.09153e-43	0.529062	0.377	0.209	5.51788e-39	AL-1	CRTC1
5.60881e-43	0.556195	0.274	0.134	1.47972e-38	AL-1	TMEM164
6.84598e-43	0.394457	0.762	0.578	1.80611e-38	AL-1	ESRRG
7.72273e-43	0.448082	0.351	0.188	2.03741e-38	AL-1	IFT74
8.23982e-43	0.456255	0.406	0.23	2.17383e-38	AL-1	RALGPS1
9.05212e-43	0.499593	0.296	0.148	2.38813e-38	AL-1	ZNF585B
1.02694e-42	0.132499	0.441	0.243	2.70927e-38	AL-1	FRMD4A
1.07846e-42	0.397048	0.367	0.198	2.8452e-38	AL-1	STK39
1.28689e-42	0.465478	0.487	0.291	3.39506e-38	AL-1	PPP1R13B
2.22225e-42	0.50234	0.453	0.278	5.86275e-38	AL-1	LMO7
6.69747e-42	0.321815	0.257	0.119	1.76693e-37	AL-1	SPAG17
8.08646e-42	0.580266	0.47	0.284	2.13337e-37	AL-1	PAQR5
8.3295e-42	0.439956	0.716	0.531	2.19749e-37	AL-1	MSI2
1.00838e-41	0.531208	0.427	0.25	2.66032e-37	AL-1	TOM1L2
1.09279e-41	0.411643	0.251	0.118	2.88299e-37	AL-1	KIZ
1.13046e-41	0.513594	0.273	0.133	2.98237e-37	AL-1	ZNF587
3.16527e-41	0.379414	0.807	0.661	8.35063e-37	AL-1	PATJ
3.49076e-41	0.452805	0.264	0.126	9.20931e-37	AL-1	CERS5
1.03368e-40	0.350547	0.45	0.259	2.72706e-36	AL-1	CACNA1D
1.32076e-40	0.398143	0.376	0.21	3.48443e-36	AL-1	SSBP2
1.55336e-40	0.417981	0.35	0.193	4.09807e-36	AL-1	GRAMD1C
3.1103e-40	0.523005	0.409	0.24	8.20558e-36	AL-1	ABL2
3.93829e-40	0.321626	0.263	0.125	1.039e-35	AL-1	MSH5
5.98891e-40	0.562764	0.4	0.233	1.57999e-35	AL-1	SLC25A12
6.79045e-40	0.468191	0.519	0.344	1.79146e-35	AL-1	SAMD12
7.32172e-40	0.520051	0.615	0.42	1.93162e-35	AL-1	ZNF83
7.43056e-40	0.491888	0.441	0.263	1.96033e-35	AL-1	CSAD
8.87017e-40	0.576195	0.385	0.222	2.34013e-35	AL-1	RCOR1
1.39579e-39	0.513878	0.419	0.258	3.68236e-35	AL-1	TCAIM
1.70348e-39	0.527943	0.287	0.147	4.49412e-35	AL-1	BCL7C
2.50517e-39	0.400924	0.463	0.286	6.60914e-35	AL-1	MYO1D
4.82285e-39	0.390191	0.388	0.226	1.27236e-34	AL-1	LRP6
5.18552e-39	0.411144	0.294	0.15	1.36804e-34	AL-1	GALNT18
5.4206e-39	0.35021	0.346	0.187	1.43006e-34	AL-1	ATF7IP2
6.14576e-39	0.451957	0.338	0.183	1.62138e-34	AL-1	AC138305.1
6.63065e-39	0.460035	0.485	0.308	1.7493e-34	AL-1	SLMAP
7.08504e-39	0.38308	0.301	0.155	1.86917e-34	AL-1	GRHL2
7.98523e-39	0.402512	0.733	0.554	2.10666e-34	AL-1	FARP1
1.00964e-38	0.432052	0.415	0.246	2.66364e-34	AL-1	ATP6V1A
1.10754e-38	0.39098	0.653	0.451	2.92192e-34	AL-1	WNK1
1.11025e-38	0.467072	0.639	0.466	2.92906e-34	AL-1	MYO9A
1.11893e-38	0.435287	0.529	0.344	2.95195e-34	AL-1	MIR3936HG
1.33178e-38	0.407552	0.295	0.151	3.51351e-34	AL-1	CD24
1.37671e-38	0.397723	0.35	0.194	3.63205e-34	AL-1	ZNF700
1.61451e-38	0.500645	0.425	0.265	4.25941e-34	AL-1	VAV3
1.64351e-38	0.549467	0.263	0.132	4.33591e-34	AL-1	PMF1
2.49049e-38	0.472306	0.362	0.206	6.57041e-34	AL-1	ASB3
3.30818e-38	0.483707	0.356	0.205	8.72764e-34	AL-1	SPTLC3
1.14697e-37	0.40387	0.322	0.176	3.02593e-33	AL-1	STXBP4
1.20973e-37	0.409909	0.421	0.251	3.1915e-33	AL-1	SMURF2
2.26792e-37	0.41108	0.395	0.229	5.98323e-33	AL-1	CREBRF
2.58277e-37	0.429796	0.452	0.271	6.81386e-33	AL-1	CASZ1
4.00873e-37	0.470517	0.391	0.228	1.05758e-32	AL-1	GABPB2
9.5834e-37	0.514901	0.257	0.128	2.52829e-32	AL-1	TRPM4
1.44874e-36	0.397464	0.347	0.193	3.82207e-32	AL-1	ACVR1B
1.4858e-36	0.466696	0.291	0.152	3.91984e-32	AL-1	AC138123.1
2.82092e-36	0.288993	0.266	0.133	7.44215e-32	AL-1	CCDC146
4.00194e-36	0.460658	0.37	0.219	1.05579e-31	AL-1	MYH10
5.18722e-36	0.485377	0.509	0.333	1.36849e-31	AL-1	ZNF44
1.20737e-35	0.466205	0.437	0.278	3.18529e-31	AL-1	KLHDC10
1.32631e-35	0.443072	0.425	0.255	3.49907e-31	AL-1	GLDC
2.79325e-35	0.483006	0.322	0.178	7.36916e-31	AL-1	AC083837.1
3.16008e-35	0.360227	0.372	0.216	8.33693e-31	AL-1	FAM160A1
3.43509e-35	0.471616	0.298	0.16	9.06245e-31	AL-1	USP54
3.54664e-35	0.465542	0.619	0.465	9.35675e-31	AL-1	FNDC3B
3.69048e-35	0.47162	0.51	0.351	9.73622e-31	AL-1	LRCH1
4.12692e-35	0.387485	0.395	0.233	1.08876e-30	AL-1	PISD
4.58285e-35	0.453313	0.479	0.307	1.20905e-30	AL-1	WWP2
5.19447e-35	0.528084	0.387	0.233	1.3704e-30	AL-1	HIF1A
5.80439e-35	0.339626	0.643	0.451	1.53131e-30	AL-1	WWC1
6.25087e-35	0.381191	0.292	0.155	1.6491e-30	AL-1	ARMC9
6.7653e-35	0.452444	0.264	0.135	1.78482e-30	AL-1	AKIRIN1
7.81188e-35	0.467678	0.38	0.224	2.06093e-30	AL-1	HSP90AA1
8.48568e-35	0.318237	0.265	0.135	2.23869e-30	AL-1	MGAT4A
8.71732e-35	0.397712	0.458	0.291	2.2998e-30	AL-1	FAM49B
8.91927e-35	0.112677	0.538	0.319	2.35308e-30	AL-1	PRKG1
9.80279e-35	0.424838	0.553	0.37	2.58617e-30	AL-1	NINL
1.33078e-34	0.375537	0.264	0.135	3.51087e-30	AL-1	PHC2
1.90617e-34	0.44337	0.547	0.375	5.02886e-30	AL-1	RABGEF1
1.93006e-34	0.416764	0.644	0.479	5.09188e-30	AL-1	EIF4G3
2.00997e-34	0.313998	0.345	0.196	5.30269e-30	AL-1	TMEM232
2.15324e-34	0.344575	0.311	0.171	5.68067e-30	AL-1	MIER1
2.89584e-34	0.460262	0.489	0.32	7.6398e-30	AL-1	JPX
3.38551e-34	0.358614	0.341	0.194	8.93164e-30	AL-1	CECR2
3.89814e-34	0.000668846	0.294	0.151	1.02841e-29	AL-1	NRG3
4.3153e-34	0.379869	0.354	0.203	1.13846e-29	AL-1	CAPN2
6.00389e-34	0.453388	0.451	0.282	1.58395e-29	AL-1	GCNT2
7.49982e-34	0.382448	0.457	0.288	1.9786e-29	AL-1	PRICKLE2
8.89454e-34	0.373799	0.361	0.209	2.34656e-29	AL-1	PREPL
1.08112e-33	0.425761	0.491	0.324	2.85222e-29	AL-1	ZMAT1
1.30755e-33	0.359983	0.449	0.283	3.44959e-29	AL-1	HOXD3
2.65992e-33	0.42358	0.441	0.274	7.01741e-29	AL-1	MAVS
2.68557e-33	0.37839	0.344	0.201	7.08508e-29	AL-1	LNPEP
3.75573e-33	0.442029	0.343	0.199	9.90836e-29	AL-1	HEATR5A
5.39634e-33	0.375926	0.382	0.231	1.42366e-28	AL-1	LINC00271
8.53054e-33	0.52664	0.258	0.136	2.25053e-28	AL-1	TMC4
1.12017e-32	0.311221	0.325	0.184	2.95523e-28	AL-1	VPS41
1.21215e-32	0.294582	0.264	0.14	3.1979e-28	AL-1	DYNC2LI1
1.43947e-32	0.400751	0.576	0.398	3.7976e-28	AL-1	UBE2D2
1.49183e-32	0.361508	0.313	0.173	3.93575e-28	AL-1	AC087500.1
1.7919e-32	0.327023	0.634	0.448	4.72738e-28	AL-1	CA12
2.0155e-32	0.488725	0.332	0.193	5.31729e-28	AL-1	CMTM4
3.53807e-32	0.483135	0.501	0.334	9.33414e-28	AL-1	SPIN1
3.96203e-32	0.376716	0.421	0.26	1.04526e-27	AL-1	CARMIL1
4.55163e-32	0.385576	0.277	0.149	1.20081e-27	AL-1	SLC22A15
5.25902e-32	0.515405	0.261	0.138	1.38744e-27	AL-1	ZSCAN18
5.486e-32	0.395134	0.337	0.195	1.44732e-27	AL-1	CCDC171
5.70729e-32	0.393566	0.765	0.6	1.5057e-27	AL-1	RERE
5.71572e-32	0.443691	0.451	0.295	1.50792e-27	AL-1	DENND4C
7.78364e-32	0.469513	0.425	0.268	2.05348e-27	AL-1	ZNF655
1.20543e-31	0.24589	0.31	0.171	3.18015e-27	AL-1	ARAP2
1.31036e-31	0.405632	0.277	0.149	3.45699e-27	AL-1	XPNPEP3
1.44611e-31	0.453422	0.42	0.262	3.81512e-27	AL-1	BMERB1
1.49926e-31	0.471021	0.358	0.218	3.95536e-27	AL-1	AC002460.2
1.71144e-31	0.517209	0.375	0.233	4.51511e-27	AL-1	WDR20
2.24865e-31	0.265654	0.369	0.215	5.9324e-27	AL-1	PRDM16
4.00764e-31	0.380964	0.507	0.332	1.05729e-26	AL-1	EPS8L2
4.61327e-31	0.37058	0.251	0.131	1.21707e-26	AL-1	MAPKBP1
5.47933e-31	0.237606	0.288	0.158	1.44556e-26	AL-1	MRPS31
5.59522e-31	0.44826	0.324	0.187	1.47613e-26	AL-1	TBC1D8
6.15314e-31	0.348958	0.451	0.288	1.62332e-26	AL-1	SMARCA4
8.93749e-31	0.398975	0.455	0.303	2.35789e-26	AL-1	PTPN3
9.99316e-31	0.443666	0.283	0.157	2.6364e-26	AL-1	ZNF346
1.26751e-30	0.462426	0.284	0.157	3.34394e-26	AL-1	GIPC1
1.53824e-30	0.428352	0.411	0.268	4.05818e-26	AL-1	SPAG16
1.76619e-30	0.378997	0.311	0.177	4.65957e-26	AL-1	ARID3A
2.26162e-30	0.293483	0.263	0.138	5.96662e-26	AL-1	ARMC2
2.7059e-30	0.228159	0.679	0.486	7.1387e-26	AL-1	NHS
2.90725e-30	0.368193	0.495	0.332	7.66992e-26	AL-1	DIP2B
2.95212e-30	0.432386	0.346	0.206	7.78827e-26	AL-1	BCR
4.417e-30	0.340019	0.766	0.569	1.16529e-25	AL-1	RBM47
6.4509e-30	0.462526	0.353	0.214	1.70188e-25	AL-1	NRSN2-AS1
6.52692e-30	0.377391	0.361	0.216	1.72193e-25	AL-1	QRICH1
7.19474e-30	0.355477	0.357	0.215	1.89812e-25	AL-1	CHKA
7.6079e-30	0.409907	0.385	0.232	2.00712e-25	AL-1	MET
8.24783e-30	0.377759	0.686	0.55	2.17594e-25	AL-1	N4BP2L2
1.03007e-29	0.290156	0.299	0.169	2.71754e-25	AL-1	UBE2E3
1.52759e-29	0.357805	0.616	0.454	4.03009e-25	AL-1	NAALADL2
1.63526e-29	0.277869	0.262	0.141	4.31415e-25	AL-1	SYNJ1
1.80945e-29	0.362582	0.53	0.369	4.77369e-25	AL-1	DNAH14
2.06796e-29	0.350067	0.681	0.528	5.45569e-25	AL-1	LRBA
2.14228e-29	0.534251	0.412	0.276	5.65177e-25	AL-1	STARD13
2.79156e-29	0.27717	0.577	0.397	7.36468e-25	AL-1	SASH1
3.32081e-29	0.385606	0.426	0.272	8.76097e-25	AL-1	CCDC57
3.62304e-29	0.231865	0.287	0.16	9.5583e-25	AL-1	DHX15
4.09887e-29	0.394821	0.291	0.165	1.08136e-24	AL-1	ACER3
4.94759e-29	0.39952	0.411	0.261	1.30527e-24	AL-1	TP53BP1
4.98251e-29	0.319119	0.318	0.183	1.31448e-24	AL-1	CLSTN1
6.56861e-29	0.399503	0.272	0.151	1.73293e-24	AL-1	CEP70
6.94198e-29	0.386889	0.397	0.251	1.83143e-24	AL-1	TMEM14B
7.54467e-29	0.283424	0.266	0.146	1.99043e-24	AL-1	ZNF10
1.36126e-28	0.486995	0.503	0.343	3.59127e-24	AL-1	HECTD1
1.76445e-28	0.486109	0.425	0.279	4.65497e-24	AL-1	PARD6B
2.51884e-28	0.350877	0.517	0.355	6.64521e-24	AL-1	SLTM
2.81175e-28	0.510147	0.368	0.23	7.41797e-24	AL-1	C4orf19
2.86672e-28	0.306387	0.263	0.144	7.56298e-24	AL-1	ZRANB2-AS2
3.10707e-28	0.393645	0.596	0.442	8.19706e-24	AL-1	DOCK1
3.121e-28	0.382865	0.531	0.357	8.23383e-24	AL-1	RAPGEF3
3.17253e-28	0.398385	0.701	0.534	8.36977e-24	AL-1	SRPK2
3.44097e-28	0.312775	0.333	0.202	9.07798e-24	AL-1	C2CD5
3.94762e-28	0.352098	0.365	0.225	1.04146e-23	AL-1	OIP5-AS1
4.34803e-28	0.284421	0.395	0.246	1.1471e-23	AL-1	HNF1B
4.64682e-28	0.406577	0.601	0.437	1.22592e-23	AL-1	PPP6R2
4.93059e-28	0.323537	0.397	0.246	1.30079e-23	AL-1	ITGB5
5.42502e-28	0.321232	0.281	0.157	1.43123e-23	AL-1	DNAAF4
6.6696e-28	0.283818	0.583	0.409	1.75957e-23	AL-1	CCDC198
7.60564e-28	0.288993	0.739	0.582	2.00652e-23	AL-1	PKHD1
8.29895e-28	0.254583	0.344	0.205	2.18943e-23	AL-1	RALGPS2
8.39827e-28	0.201503	0.258	0.137	2.21563e-23	AL-1	SLC2A13
9.43236e-28	0.403099	0.322	0.192	2.48845e-23	AL-1	PRKCI
1.13956e-27	0.427733	0.563	0.4	3.00639e-23	AL-1	TMCC1
1.17521e-27	0.375617	0.497	0.339	3.10044e-23	AL-1	TFDP2
1.40815e-27	0.37284	0.345	0.208	3.71499e-23	AL-1	COQ4
1.43971e-27	0.31641	0.462	0.307	3.79825e-23	AL-1	SHLD2
1.57618e-27	0.409126	0.637	0.502	4.15828e-23	AL-1	BABAM2
2.09596e-27	0.367848	0.258	0.144	5.52956e-23	AL-1	CMC1
2.25491e-27	0.36099	0.417	0.271	5.9489e-23	AL-1	FLNB
2.40382e-27	0.338297	0.317	0.186	6.34175e-23	AL-1	PPM1H
2.48054e-27	0.406112	0.512	0.349	6.54416e-23	AL-1	KIFC3
2.66734e-27	0.371438	0.491	0.34	7.03697e-23	AL-1	ELF2
2.84014e-27	0.449228	0.278	0.159	7.49286e-23	AL-1	ANKRD13A
3.01032e-27	0.384112	0.408	0.266	7.94184e-23	AL-1	PSPC1
3.32978e-27	0.348227	0.331	0.199	8.78462e-23	AL-1	ERBB2
3.575e-27	0.349186	0.286	0.164	9.43157e-23	AL-1	EEF1AKMT2
3.76954e-27	0.290342	0.295	0.17	9.94481e-23	AL-1	SGPP2
3.84952e-27	0.413768	0.252	0.139	1.01558e-22	AL-1	PKM
4.7861e-27	0.282161	0.41	0.258	1.26267e-22	AL-1	OGDHL
6.12111e-27	0.307624	0.455	0.299	1.61487e-22	AL-1	NCOA3
6.32719e-27	0.414267	0.479	0.325	1.66924e-22	AL-1	NFIC
6.85656e-27	0.334012	0.345	0.209	1.8089e-22	AL-1	CYP20A1
7.88251e-27	0.451888	0.362	0.229	2.07956e-22	AL-1	MROH1
9.86709e-27	0.289744	0.314	0.184	2.60314e-22	AL-1	AL008633.1
9.95734e-27	0.382214	0.372	0.235	2.62694e-22	AL-1	PSME4
1.30103e-26	0.200189	0.261	0.144	3.43237e-22	AL-1	INTS10
1.3314e-26	0.328775	0.807	0.662	3.51251e-22	AL-1	WWOX
1.4923e-26	0.255375	0.274	0.156	3.93699e-22	AL-1	ASPH
1.51524e-26	0.358189	0.345	0.209	3.9975e-22	AL-1	GLYR1
1.56039e-26	0.44026	0.305	0.182	4.11661e-22	AL-1	DCAKD
1.61197e-26	0.581217	0.289	0.17	4.2527e-22	AL-1	VCL
1.61744e-26	0.417124	0.571	0.412	4.26713e-22	AL-1	PUM1
1.88151e-26	0.448139	0.327	0.198	4.96379e-22	AL-1	HMGA1P4
2.29925e-26	0.405369	0.428	0.28	6.06589e-22	AL-1	KDM6A
2.43594e-26	0.372434	0.427	0.281	6.4265e-22	AL-1	LINC01004
2.63277e-26	0.183892	0.463	0.3	6.94578e-22	AL-1	AGBL4
4.61924e-26	0.366248	0.6	0.444	1.21865e-21	AL-1	HNRNPC
5.01754e-26	0.316382	0.341	0.209	1.32373e-21	AL-1	YIPF4
9.20592e-26	0.40738	0.355	0.223	2.42871e-21	AL-1	SARNP
1.02602e-25	0.286635	0.618	0.458	2.70684e-21	AL-1	KIAA1217
1.06546e-25	0.394122	0.561	0.404	2.8109e-21	AL-1	UBE2K
1.25228e-25	0.407558	0.347	0.214	3.30376e-21	AL-1	RAC1
1.36211e-25	0.352942	0.287	0.168	3.59351e-21	AL-1	RILPL1
1.43305e-25	0.399908	0.365	0.229	3.78068e-21	AL-1	DNAJC11
1.44217e-25	0.398789	0.465	0.32	3.80472e-21	AL-1	CDC42SE2
2.33269e-25	0.202548	0.355	0.217	6.1541e-21	AL-1	PLEKHG1
2.52151e-25	0.264374	0.256	0.142	6.65225e-21	AL-1	BIVM
2.71956e-25	0.365215	0.648	0.488	7.17474e-21	AL-1	KANSL1
2.72629e-25	0.392237	0.288	0.17	7.19249e-21	AL-1	KSR1
3.34647e-25	0.325173	0.35	0.216	8.82864e-21	AL-1	SPPL2A
3.39272e-25	0.269729	0.371	0.236	8.95067e-21	AL-1	PCNX2
3.48602e-25	0.429403	0.29	0.17	9.19681e-21	AL-1	AIF1L
4.21039e-25	0.332673	0.361	0.232	1.11079e-20	AL-1	AL049828.1
4.72893e-25	0.353494	0.271	0.157	1.24759e-20	AL-1	OTUD4
5.85029e-25	0.319646	0.331	0.206	1.54342e-20	AL-1	GRAMD2B
6.23948e-25	0.360125	0.345	0.215	1.6461e-20	AL-1	RUFY2
8.10594e-25	0.356647	0.257	0.146	2.13851e-20	AL-1	AC138150.1
8.84998e-25	0.327251	0.417	0.273	2.3348e-20	AL-1	UBAP1
9.69273e-25	0.332093	0.293	0.173	2.55714e-20	AL-1	CCDC125
1.01347e-24	0.360546	0.302	0.182	2.67374e-20	AL-1	CREM
1.05961e-24	0.357649	0.693	0.593	2.79547e-20	AL-1	LINC00472
1.93376e-24	0.393968	0.301	0.184	5.10165e-20	AL-1	LINC01138
2.13665e-24	0.227412	0.437	0.293	5.63691e-20	AL-1	PDE7B
2.21374e-24	0.262537	0.257	0.145	5.8403e-20	AL-1	PDZRN3
2.46474e-24	0.293211	0.371	0.238	6.50249e-20	AL-1	MLLT6
2.66006e-24	0.346883	0.375	0.241	7.01777e-20	AL-1	CCPG1
2.7618e-24	0.437014	0.505	0.373	7.28617e-20	AL-1	VPS13D
4.4858e-24	0.361182	0.393	0.255	1.18344e-19	AL-1	EIF4A2
6.17446e-24	0.132583	0.292	0.174	1.62895e-19	AL-1	NPNT
7.31661e-24	0.290219	0.269	0.156	1.93027e-19	AL-1	DSE
7.97968e-24	0.298013	0.51	0.365	2.1052e-19	AL-1	CAMKMT
9.84599e-24	0.294836	0.521	0.363	2.59757e-19	AL-1	IGFBP7
9.9714e-24	0.290568	0.268	0.156	2.63066e-19	AL-1	ARNT2
1.05128e-23	0.337317	0.337	0.21	2.77348e-19	AL-1	EEA1
1.21796e-23	0.334224	0.572	0.423	3.21323e-19	AL-1	ADK
1.22919e-23	0.219994	0.284	0.168	3.24285e-19	AL-1	GALNT7
1.74595e-23	0.298645	0.304	0.185	4.60615e-19	AL-1	SPRED2
1.84057e-23	0.313882	0.263	0.152	4.85578e-19	AL-1	CAP2
1.87457e-23	0.25241	0.351	0.223	4.9455e-19	AL-1	TSGA10
2.27777e-23	0.382355	0.254	0.146	6.00922e-19	AL-1	GTF2F2
2.76663e-23	0.361447	0.487	0.339	7.29892e-19	AL-1	SMG6
3.00218e-23	0.315794	0.449	0.303	7.92036e-19	AL-1	ARHGAP35
3.08484e-23	0.297386	0.363	0.232	8.13842e-19	AL-1	ZBTB8OS
3.69194e-23	0.26965	0.325	0.204	9.74007e-19	AL-1	HSPA12A
3.78752e-23	0.381642	0.415	0.278	9.99224e-19	AL-1	FBXO42
4.36792e-23	0.371275	0.458	0.317	1.15235e-18	AL-1	RNF115
4.48016e-23	0.294292	0.329	0.205	1.18196e-18	AL-1	CDKL1
6.40486e-23	0.19765	0.304	0.184	1.68973e-18	AL-1	CCDC50
8.14803e-23	0.253316	0.301	0.182	2.14961e-18	AL-1	ZNF254
9.05894e-23	0.149349	0.264	0.155	2.38993e-18	AL-1	FBXL4
9.33526e-23	0.218879	0.255	0.145	2.46283e-18	AL-1	AC004870.4
9.37498e-23	0.291973	0.361	0.235	2.47331e-18	AL-1	USP53
9.77974e-23	0.297441	0.431	0.299	2.58009e-18	AL-1	LUC7L2
1.0092e-22	0.31283	0.325	0.202	2.66247e-18	AL-1	IP6K1
1.27148e-22	0.394509	0.256	0.151	3.35441e-18	AL-1	ZNF846
1.28726e-22	0.137516	0.282	0.164	3.39605e-18	AL-1	PHLDB1
1.31051e-22	0.194238	0.292	0.175	3.45739e-18	AL-1	SRSF10
1.33791e-22	0.326091	0.647	0.507	3.52967e-18	AL-1	SIK3
1.39652e-22	0.333113	0.521	0.381	3.68431e-18	AL-1	NCOA1
2.0138e-22	0.334231	0.377	0.248	5.3128e-18	AL-1	PPM1B
2.2245e-22	0.305866	0.254	0.148	5.86868e-18	AL-1	NPRL3
2.38975e-22	0.208718	0.532	0.371	6.30463e-18	AL-1	COL18A1
2.53604e-22	0.160958	0.277	0.165	6.69058e-18	AL-1	TMEM260
2.65009e-22	0.341533	0.482	0.338	6.99147e-18	AL-1	UBE2G2
4.19496e-22	0.333676	0.317	0.198	1.10671e-17	AL-1	LINC01578
4.21615e-22	0.247143	0.351	0.221	1.1123e-17	AL-1	CLCNKB
4.9767e-22	0.252473	0.337	0.214	1.31295e-17	AL-1	TNPO1
6.41124e-22	0.196425	0.307	0.187	1.69141e-17	AL-1	LINC00476
7.01691e-22	0.346203	0.403	0.273	1.8512e-17	AL-1	CDK12
7.65358e-22	0.274128	0.369	0.243	2.01917e-17	AL-1	R3HDM1
8.07096e-22	0.37724	0.343	0.224	2.12928e-17	AL-1	PCBD2
1.00561e-21	0.258613	0.306	0.19	2.653e-17	AL-1	ATP2C1
1.02743e-21	0.437739	0.461	0.32	2.71057e-17	AL-1	TJP2
1.04469e-21	0.33514	0.497	0.354	2.75611e-17	AL-1	WDR33
1.09329e-21	0.238798	0.387	0.258	2.88432e-17	AL-1	PKD2
1.34353e-21	0.327121	0.643	0.495	3.5445e-17	AL-1	NSD1
1.51274e-21	0.310519	0.283	0.173	3.99092e-17	AL-1	MTOR
1.51545e-21	0.275081	0.414	0.281	3.99806e-17	AL-1	FBXW11
1.58273e-21	0.261227	0.322	0.203	4.17556e-17	AL-1	ADGRG1
1.73231e-21	0.354945	0.363	0.237	4.57019e-17	AL-1	PLIN5
2.22343e-21	0.328716	0.351	0.228	5.86585e-17	AL-1	CDH16
2.26682e-21	0.346329	0.447	0.312	5.98034e-17	AL-1	DENND4A
2.36205e-21	0.352899	0.399	0.27	6.23156e-17	AL-1	KIAA0355
2.38592e-21	0.172487	0.255	0.148	6.29454e-17	AL-1	PPM1K
2.68958e-21	0.367894	0.261	0.157	7.09564e-17	AL-1	FAM192A
2.70746e-21	0.33472	0.445	0.308	7.14282e-17	AL-1	HOOK3
3.13141e-21	0.322644	0.573	0.426	8.26129e-17	AL-1	PRRC2B
3.26395e-21	0.218594	0.355	0.226	8.61094e-17	AL-1	COL6A1
3.66253e-21	0.210614	0.408	0.274	9.66248e-17	AL-1	CCDC30
3.9656e-21	0.183544	0.337	0.212	1.0462e-16	AL-1	ICA1
4.1204e-21	0.21788	0.284	0.172	1.08704e-16	AL-1	NOP58
4.26638e-21	0.316123	0.335	0.215	1.12556e-16	AL-1	RHOBTB3
4.48969e-21	0.284627	0.272	0.164	1.18447e-16	AL-1	ZNF429
5.11058e-21	0.283282	0.329	0.21	1.34827e-16	AL-1	TANGO6
5.49534e-21	0.298692	0.559	0.414	1.44978e-16	AL-1	CLASP1
5.56235e-21	0.305464	0.261	0.157	1.46746e-16	AL-1	COG4
5.84753e-21	0.179463	0.28	0.171	1.5427e-16	AL-1	SPRED1
6.28505e-21	0.356025	0.264	0.159	1.65812e-16	AL-1	RAB5A
6.76297e-21	0.349903	0.845	0.709	1.78421e-16	AL-1	RBM6
7.46632e-21	0.341825	0.437	0.311	1.96977e-16	AL-1	YAP1
8.55208e-21	0.235416	0.255	0.151	2.25621e-16	AL-1	ZNF717
9.52973e-21	0.339712	0.469	0.332	2.51413e-16	AL-1	NPEPPS
1.35263e-20	0.294739	0.419	0.287	3.5685e-16	AL-1	PHF20
1.52252e-20	0.345353	0.506	0.387	4.0167e-16	AL-1	MKLN1
1.52364e-20	0.229142	0.352	0.23	4.01966e-16	AL-1	ABI2
1.64092e-20	0.240066	0.365	0.24	4.32907e-16	AL-1	MITF
1.76238e-20	0.231506	0.285	0.177	4.64951e-16	AL-1	IFT43
1.88671e-20	0.252069	0.335	0.218	4.97752e-16	AL-1	UBE2E1
2.05406e-20	0.235665	0.347	0.223	5.41902e-16	AL-1	ATP2A2
2.10819e-20	0.173082	0.284	0.174	5.56183e-16	AL-1	ZRANB3
2.20071e-20	0.192079	0.394	0.261	5.8059e-16	AL-1	DPYD
2.21498e-20	0.223273	0.359	0.238	5.84356e-16	AL-1	ZMIZ1
2.6491e-20	0.278273	0.28	0.172	6.98886e-16	AL-1	MPHOSPH9
2.6896e-20	0.250536	0.412	0.277	7.0957e-16	AL-1	SLC2A11
2.88826e-20	0.181008	0.318	0.198	7.6198e-16	AL-1	SCIN
3.17182e-20	0.21586	0.259	0.156	8.3679e-16	AL-1	USP12
3.54612e-20	0.274454	0.311	0.199	9.35538e-16	AL-1	TOM1L1
3.62773e-20	0.177052	0.292	0.179	9.57068e-16	AL-1	TBC1D32
3.93763e-20	0.178652	0.285	0.175	1.03883e-15	AL-1	CCDC66
4.06726e-20	0.287964	0.287	0.178	1.07302e-15	AL-1	DEAF1
4.21316e-20	0.320475	0.383	0.257	1.11152e-15	AL-1	CNOT1
4.73327e-20	0.312354	0.629	0.48	1.24873e-15	AL-1	STAG1
5.03817e-20	0.256517	0.329	0.213	1.32917e-15	AL-1	HLCS
5.10195e-20	0.297474	0.393	0.265	1.346e-15	AL-1	USP48
5.20413e-20	0.214973	0.299	0.187	1.37295e-15	AL-1	TTLL3
5.30884e-20	0.270285	0.315	0.202	1.40058e-15	AL-1	STRN
6.06697e-20	0.235044	0.32	0.204	1.60059e-15	AL-1	SNX9
6.64757e-20	0.258673	0.329	0.212	1.75376e-15	AL-1	PDXK
6.74671e-20	0.22336	0.253	0.15	1.77992e-15	AL-1	ZNF875
7.28928e-20	0.344548	0.376	0.253	1.92306e-15	AL-1	ZNF586
7.31735e-20	0.29119	0.473	0.335	1.93046e-15	AL-1	LUC7L
7.52582e-20	0.300424	0.433	0.303	1.98546e-15	AL-1	EPB41
8.16792e-20	0.306542	0.271	0.167	2.15486e-15	AL-1	YY1AP1
8.51165e-20	0.276205	0.556	0.408	2.24554e-15	AL-1	CCAR1
1.0113e-19	0.202551	0.373	0.248	2.668e-15	AL-1	CBFB
1.0369e-19	0.291003	0.261	0.157	2.73554e-15	AL-1	EIF2B3
1.10714e-19	0.158295	0.251	0.15	2.92084e-15	AL-1	SEC22A
1.22133e-19	0.224682	0.331	0.214	3.22211e-15	AL-1	YWHAZ
1.26033e-19	0.245161	0.371	0.25	3.32499e-15	AL-1	ZER1
1.36249e-19	0.304192	0.39	0.268	3.59453e-15	AL-1	SGMS1
1.40252e-19	0.238279	0.29	0.181	3.70012e-15	AL-1	DNAJC7
1.49313e-19	0.294068	0.422	0.291	3.93918e-15	AL-1	ARMH3
1.54073e-19	0.236383	0.267	0.163	4.06474e-15	AL-1	SFI1
1.72009e-19	0.259341	0.316	0.201	4.53794e-15	AL-1	CDK19
2.54418e-19	0.290621	0.343	0.225	6.71207e-15	AL-1	TAF1
2.73087e-19	0.242993	0.287	0.179	7.20458e-15	AL-1	KCNQ1
2.89906e-19	0.302891	0.29	0.183	7.6483e-15	AL-1	KLHL24
3.31535e-19	0.276373	0.459	0.326	8.74656e-15	AL-1	UBR3
3.42814e-19	0.277476	0.531	0.396	9.04413e-15	AL-1	CDK13
3.46012e-19	0.311256	0.417	0.29	9.12848e-15	AL-1	CSNK1G1
3.51532e-19	0.299368	0.293	0.186	9.27411e-15	AL-1	PPM1L
3.65459e-19	0.222817	0.567	0.414	9.64155e-15	AL-1	NR3C2
3.96378e-19	0.301809	0.317	0.205	1.04573e-14	AL-1	DAP3
3.98541e-19	0.261378	0.373	0.25	1.05143e-14	AL-1	DIAPH1
4.50697e-19	0.294037	0.261	0.16	1.18903e-14	AL-1	ZMYM5
5.68694e-19	0.327482	0.319	0.209	1.50033e-14	AL-1	ZNF652
5.74563e-19	0.261365	0.455	0.326	1.51581e-14	AL-1	TENT2
7.06606e-19	0.246584	0.371	0.251	1.86417e-14	AL-1	NSD2
7.7205e-19	0.287761	0.663	0.517	2.03682e-14	AL-1	SSH2
8.1348e-19	0.306461	0.363	0.244	2.14612e-14	AL-1	TYW1
8.30481e-19	0.324608	0.294	0.188	2.19097e-14	AL-1	NVL
8.40866e-19	0.278268	0.59	0.447	2.21837e-14	AL-1	ARID4B
8.43259e-19	0.318562	0.331	0.217	2.22469e-14	AL-1	PRKAR2A
9.04584e-19	0.281304	0.279	0.175	2.38647e-14	AL-1	NISCH
9.18779e-19	0.157347	0.438	0.296	2.42392e-14	AL-1	MYO10
1.00149e-18	0.243398	0.373	0.252	2.64213e-14	AL-1	ANAPC16
1.06585e-18	0.258891	0.493	0.359	2.81192e-14	AL-1	TTC3
1.2747e-18	0.217608	0.258	0.158	3.36291e-14	AL-1	CCDC130
1.32314e-18	0.190837	0.315	0.2	3.49071e-14	AL-1	PDGFC
1.3707e-18	0.212612	0.297	0.188	3.61618e-14	AL-1	DNM1L
1.80673e-18	0.185402	0.333	0.219	4.76651e-14	AL-1	USP3
1.81024e-18	0.336619	0.253	0.157	4.77576e-14	AL-1	ATP5F1A
2.43859e-18	0.31696	0.285	0.182	6.43349e-14	AL-1	MCM3AP
2.59808e-18	0.25769	0.257	0.157	6.85425e-14	AL-1	RNF121
2.67334e-18	0.20664	0.391	0.269	7.0528e-14	AL-1	XKR6
3.0683e-18	0.105681	0.271	0.165	8.09478e-14	AL-1	ALCAM
3.08105e-18	0.252001	0.264	0.164	8.12843e-14	AL-1	OPA3
3.99243e-18	0.152253	0.314	0.203	1.05328e-13	AL-1	FXR1
4.71234e-18	0.290829	0.253	0.157	1.24321e-13	AL-1	STX5
4.88559e-18	0.462853	0.267	0.171	1.28892e-13	AL-1	ST5
6.03021e-18	0.405316	0.273	0.175	1.59089e-13	AL-1	FAM117B
7.31963e-18	0.284243	0.613	0.469	1.93106e-13	AL-1	ZNF609
7.71196e-18	0.219889	0.321	0.211	2.03457e-13	AL-1	TASOR
7.7819e-18	0.221413	0.306	0.198	2.05302e-13	AL-1	PLD3
7.78439e-18	0.158678	0.284	0.178	2.05368e-13	AL-1	ATXN3
8.5765e-18	0.239664	0.46	0.335	2.26265e-13	AL-1	CLASP2
8.89471e-18	0.273991	0.445	0.32	2.3466e-13	AL-1	MFSD14C
9.53547e-18	0.184142	0.325	0.212	2.51565e-13	AL-1	PDXDC1
9.70243e-18	0.0625523	0.259	0.158	2.5597e-13	AL-1	DOCK6
1.00783e-17	0.284944	0.318	0.211	2.65887e-13	AL-1	S100PBP
1.01274e-17	0.183765	0.308	0.2	2.6718e-13	AL-1	DAB1
1.05808e-17	0.16753	0.331	0.216	2.79144e-13	AL-1	NPHP3
1.06036e-17	0.248931	0.298	0.191	2.79744e-13	AL-1	SIM1
1.12289e-17	0.151417	0.276	0.173	2.96241e-13	AL-1	EFCAB6
1.21338e-17	0.181389	0.299	0.193	3.20113e-13	AL-1	USO1
1.27194e-17	0.233034	0.473	0.344	3.35564e-13	AL-1	PUM2
1.62334e-17	0.222268	0.361	0.25	4.28268e-13	AL-1	ZNF618
1.86175e-17	0.107157	0.567	0.429	4.91166e-13	AL-1	GLIS3
1.964e-17	0.133067	0.297	0.19	5.18143e-13	AL-1	KLHL5
2.02674e-17	0.279251	0.596	0.465	5.34694e-13	AL-1	NF1
2.03956e-17	0.193677	0.644	0.486	5.38077e-13	AL-1	PLEKHA7
2.07435e-17	0.208402	0.423	0.296	5.47255e-13	AL-1	MAPK8IP3
2.11692e-17	0.176009	0.253	0.156	5.58485e-13	AL-1	COG7
2.43999e-17	0.224972	0.431	0.306	6.43718e-13	AL-1	MTDH
2.44567e-17	0.219074	0.335	0.223	6.45216e-13	AL-1	SREBF2
2.47183e-17	0.239922	0.58	0.452	6.52119e-13	AL-1	PPP2R3A
2.63811e-17	0.218428	0.27	0.17	6.95987e-13	AL-1	FASTKD1
2.65485e-17	0.259564	0.445	0.317	7.00403e-13	AL-1	RBMX
2.71827e-17	0.285723	0.291	0.189	7.17133e-13	AL-1	MDM2
2.84747e-17	0.286531	0.441	0.317	7.5122e-13	AL-1	FBXO17
2.86912e-17	0.34697	0.309	0.206	7.56932e-13	AL-1	DMGDH
3.21547e-17	0.247267	0.279	0.179	8.48305e-13	AL-1	INTS6
3.27778e-17	0.241808	0.324	0.217	8.64744e-13	AL-1	ATG10
3.50571e-17	0.222391	0.305	0.199	9.24876e-13	AL-1	CPSF7
3.6091e-17	0.253711	0.414	0.297	9.52153e-13	AL-1	KAT6B
3.75967e-17	0.268545	0.512	0.375	9.91877e-13	AL-1	ASXL1
3.99407e-17	0.258981	0.481	0.356	1.05372e-12	AL-1	MON2
4.44944e-17	0.150255	0.706	0.566	1.17385e-12	AL-1	PTPRG
4.7411e-17	0.291403	0.453	0.328	1.2508e-12	AL-1	EVI5
5.08102e-17	0.218553	0.496	0.362	1.34047e-12	AL-1	CNKSR3
5.12385e-17	0.203754	0.305	0.199	1.35177e-12	AL-1	ANKRD13C
5.39576e-17	0.270079	0.427	0.305	1.42351e-12	AL-1	GBF1
5.67261e-17	0.284123	0.304	0.202	1.49655e-12	AL-1	TNKS2
5.93588e-17	0.284856	0.357	0.241	1.566e-12	AL-1	DTNB
6.69772e-17	0.23482	0.267	0.17	1.76699e-12	AL-1	STAM2
8.81473e-17	0.220882	0.543	0.402	2.3255e-12	AL-1	AFF4
9.12388e-17	0.21718	0.319	0.213	2.40706e-12	AL-1	SEC11A
9.85899e-17	0.413701	0.288	0.194	2.601e-12	AL-1	GNAS
1.0726e-16	0.235515	0.392	0.273	2.82973e-12	AL-1	BICRAL
1.11473e-16	0.357098	0.289	0.188	2.94087e-12	AL-1	TBC1D16
1.15273e-16	0.190982	0.449	0.322	3.04113e-12	AL-1	WDR60
1.22905e-16	0.213293	0.258	0.162	3.24249e-12	AL-1	CAPZA1
1.32684e-16	0.161973	0.351	0.239	3.50046e-12	AL-1	DICER1
1.37536e-16	0.262801	0.413	0.304	3.62847e-12	AL-1	LINC01278
1.37571e-16	0.128373	0.315	0.207	3.6294e-12	AL-1	MAP3K1
1.46429e-16	0.14894	0.253	0.159	3.8631e-12	AL-1	PARVA
1.58295e-16	0.317513	0.251	0.159	4.17613e-12	AL-1	GNG7
1.58567e-16	0.197055	0.335	0.227	4.1833e-12	AL-1	AP2B1
1.6548e-16	0.204661	0.484	0.355	4.3657e-12	AL-1	UBR5
1.7244e-16	0.181992	0.273	0.173	4.54931e-12	AL-1	CFI
1.88407e-16	0.376807	0.377	0.261	4.97055e-12	AL-1	BCL2L1
2.21935e-16	0.00327974	0.34	0.219	5.8551e-12	AL-1	ITGA2
2.36151e-16	0.221333	0.378	0.264	6.23015e-12	AL-1	MICU2
2.38574e-16	0.172279	0.297	0.194	6.29405e-12	AL-1	MBTD1
2.71784e-16	0.230197	0.252	0.161	7.1702e-12	AL-1	IFT80
3.05987e-16	0.244017	0.333	0.225	8.07254e-12	AL-1	NUCKS1
3.17631e-16	0.266839	0.505	0.376	8.37974e-12	AL-1	FAM222B
3.57579e-16	0.265971	0.299	0.197	9.43365e-12	AL-1	TERF2IP
3.70864e-16	0.0490918	0.289	0.184	9.78414e-12	AL-1	RPH3AL
4.21469e-16	0.235964	0.473	0.351	1.11192e-11	AL-1	HECTD4
4.25556e-16	0.201809	0.298	0.196	1.1227e-11	AL-1	RPS6KB1
4.25849e-16	0.192257	0.292	0.197	1.12348e-11	AL-1	CCNH
4.27431e-16	0.173063	0.332	0.225	1.12765e-11	AL-1	WDR26
4.6496e-16	0.239271	0.419	0.303	1.22666e-11	AL-1	KDM4C
5.02009e-16	0.190271	0.337	0.229	1.3244e-11	AL-1	ATRN
5.07671e-16	0.158652	0.283	0.183	1.33934e-11	AL-1	SRGAP3
5.20989e-16	0.231626	0.292	0.191	1.37447e-11	AL-1	REST
5.4048e-16	0.219305	0.279	0.183	1.42589e-11	AL-1	ACTR3C
5.54541e-16	0.0617861	0.403	0.267	1.46299e-11	AL-1	SCN2A
5.96876e-16	0.214821	0.357	0.247	1.57468e-11	AL-1	SMAD2
6.28561e-16	0.281844	0.422	0.303	1.65827e-11	AL-1	ARID1A
6.45933e-16	0.237825	0.265	0.17	1.7041e-11	AL-1	DDX24
6.6137e-16	0.25895	0.309	0.209	1.74483e-11	AL-1	RHOT1
6.63354e-16	0.239982	0.417	0.3	1.75006e-11	AL-1	RAD9A
6.85302e-16	0.145	0.36	0.245	1.80796e-11	AL-1	SNHG5
7.36974e-16	0.234861	0.339	0.231	1.94429e-11	AL-1	PTPN9
7.87136e-16	0.131654	0.255	0.161	2.07662e-11	AL-1	CNOT10
7.90439e-16	0.0902974	0.276	0.176	2.08533e-11	AL-1	MPC1
8.07941e-16	0.229147	0.356	0.246	2.13151e-11	AL-1	INO80
8.71457e-16	0.230593	0.427	0.31	2.29908e-11	AL-1	PIK3CB
8.73492e-16	0.188175	0.345	0.238	2.30445e-11	AL-1	TASP1
9.0744e-16	0.152389	0.28	0.182	2.39401e-11	AL-1	FOCAD
9.34307e-16	0.292076	0.317	0.213	2.46489e-11	AL-1	CLINT1
9.90012e-16	0.185349	0.361	0.251	2.61185e-11	AL-1	TDRD3
1.10511e-15	0.275431	0.515	0.39	2.9155e-11	AL-1	TNRC18
1.31239e-15	0.262931	0.306	0.205	3.46236e-11	AL-1	SUFU
1.32474e-15	0.194594	0.258	0.166	3.49494e-11	AL-1	DARS
1.33044e-15	0.23801	0.372	0.261	3.50996e-11	AL-1	NUP98
1.34788e-15	0.172396	0.476	0.34	3.55598e-11	AL-1	ASAP2
1.3577e-15	0.22198	0.474	0.354	3.5819e-11	AL-1	GIGYF2
1.48675e-15	0.241839	0.333	0.226	3.92234e-11	AL-1	NFYC
1.59202e-15	0.239459	0.254	0.163	4.20007e-11	AL-1	GSPT1
1.60701e-15	0.174687	0.31	0.207	4.23961e-11	AL-1	AFTPH
1.65317e-15	0.226964	0.265	0.171	4.36139e-11	AL-1	HIVEP3
1.69931e-15	0.18034	0.275	0.18	4.48312e-11	AL-1	ZBTB1
1.99285e-15	0.356118	0.263	0.173	5.25753e-11	AL-1	PKNOX1
2.04953e-15	0.248993	0.343	0.238	5.40707e-11	AL-1	LYST
2.39051e-15	0.211394	0.378	0.263	6.30665e-11	AL-1	NR6A1
2.48853e-15	0.184087	0.373	0.261	6.56525e-11	AL-1	ARFGEF2
2.55239e-15	0.14319	0.253	0.161	6.73371e-11	AL-1	RBM41
2.67232e-15	0.183613	0.35	0.239	7.05012e-11	AL-1	NUP214
2.78627e-15	0.258008	0.405	0.292	7.35075e-11	AL-1	NSRP1
2.91923e-15	0.220684	0.374	0.261	7.70151e-11	AL-1	DNAJC5
2.9655e-15	0.167858	0.439	0.321	7.82357e-11	AL-1	PPP1R9A
3.12868e-15	0.0611265	0.308	0.203	8.2541e-11	AL-1	CASK
4.05582e-15	0.238299	0.473	0.346	1.07001e-10	AL-1	AMBRA1
4.38788e-15	0.175698	0.271	0.176	1.15761e-10	AL-1	ATG2B
4.65069e-15	0.207289	0.323	0.221	1.22695e-10	AL-1	PRKAA2
4.78885e-15	0.132362	0.251	0.16	1.26339e-10	AL-1	IMPA2
5.07035e-15	0.222719	0.411	0.294	1.33766e-10	AL-1	PPARGC1A
5.23236e-15	0.189701	0.437	0.318	1.3804e-10	AL-1	LARP4B
5.3615e-15	0.16251	0.389	0.276	1.41447e-10	AL-1	KIAA1958
5.3958e-15	0.223093	0.292	0.195	1.42352e-10	AL-1	ZNF506
5.49975e-15	0.228493	0.435	0.32	1.45094e-10	AL-1	COMMD1
5.50163e-15	0.210749	0.437	0.319	1.45144e-10	AL-1	GAREM1
5.59913e-15	0.211513	0.327	0.224	1.47716e-10	AL-1	CTCF
6.76049e-15	0.164889	0.479	0.353	1.78355e-10	AL-1	SULT1C2
6.82997e-15	0.155451	0.633	0.493	1.80188e-10	AL-1	SIPA1L3
6.88435e-15	0.157816	0.29	0.19	1.81623e-10	AL-1	UBXN2A
6.98248e-15	0.0392634	0.341	0.226	1.84212e-10	AL-1	SYTL2
8.14514e-15	0.289943	0.411	0.299	2.14885e-10	AL-1	ATAD2B
8.44758e-15	0.219106	0.382	0.271	2.22864e-10	AL-1	PRR14L
1.00303e-14	0.180046	0.273	0.179	2.64618e-10	AL-1	RHPN2
1.09021e-14	0.180494	0.379	0.267	2.87618e-10	AL-1	ZNF131
1.09836e-14	0.166986	0.521	0.39	2.8977e-10	AL-1	PLCL1
1.30591e-14	0.257003	0.563	0.434	3.44524e-10	AL-1	MARK3
1.31347e-14	0.179049	0.614	0.478	3.4652e-10	AL-1	BTBD9
1.33256e-14	0.251779	0.354	0.249	3.51555e-10	AL-1	TIAM2
1.42259e-14	0.106941	0.271	0.178	3.75308e-10	AL-1	TYW1B
1.47947e-14	0.200188	0.321	0.22	3.90313e-10	AL-1	ABI1
1.52069e-14	0.245973	0.275	0.182	4.01189e-10	AL-1	PDE9A
1.52637e-14	0.164835	0.267	0.175	4.02688e-10	AL-1	MYO19
1.61288e-14	0.18934	0.363	0.255	4.25511e-10	AL-1	TLK2
1.74652e-14	0.240675	0.495	0.373	4.60766e-10	AL-1	MED13
1.90866e-14	0.165401	0.329	0.225	5.03541e-10	AL-1	MPRIP
1.94713e-14	0.106371	0.277	0.181	5.13691e-10	AL-1	MIPOL1
2.11328e-14	0.191245	0.439	0.32	5.57526e-10	AL-1	HP1BP3
2.24535e-14	0.216213	0.294	0.198	5.92368e-10	AL-1	DNASE1
2.33212e-14	0.128199	0.312	0.213	6.15259e-10	AL-1	MAN1A1
2.44935e-14	0.156914	0.38	0.271	6.46188e-10	AL-1	THADA
2.60833e-14	0.181724	0.355	0.248	6.8813e-10	AL-1	LARP1B
2.64035e-14	0.245589	0.447	0.331	6.96576e-10	AL-1	TSPAN9
2.80758e-14	0.226429	0.251	0.164	7.40696e-10	AL-1	RANBP10
2.91921e-14	0.347513	0.273	0.185	7.70145e-10	AL-1	ZNF431
3.12878e-14	0.0766698	0.305	0.204	8.25436e-10	AL-1	DMTF1
3.13163e-14	0.14463	0.253	0.163	8.26188e-10	AL-1	STRADA
3.16586e-14	0.259716	0.472	0.355	8.35218e-10	AL-1	CLIP1
3.75207e-14	0.277719	0.267	0.177	9.89872e-10	AL-1	SMIM14
3.78354e-14	0.259625	0.321	0.224	9.98175e-10	AL-1	FAM135A
4.02753e-14	0.250869	0.443	0.329	1.06254e-09	AL-1	FBXL20
4.20229e-14	0.222762	0.491	0.374	1.10865e-09	AL-1	ACYP2
4.36162e-14	0.144966	0.27	0.178	1.15068e-09	AL-1	ACTR3
4.47554e-14	0.183574	0.299	0.203	1.18074e-09	AL-1	PFKL
4.77282e-14	0.0370282	0.432	0.309	1.25917e-09	AL-1	RASAL2
5.29045e-14	0.158648	0.321	0.219	1.39573e-09	AL-1	INPP5B
6.29924e-14	0.223357	0.493	0.372	1.66186e-09	AL-1	LSM14A
6.65117e-14	0.232295	0.302	0.207	1.75471e-09	AL-1	SAFB
6.80643e-14	0.138825	0.255	0.166	1.79567e-09	AL-1	CDC73
7.23231e-14	0.205036	0.507	0.395	1.90803e-09	AL-1	ZCCHC7
7.62538e-14	0.188565	0.502	0.379	2.01173e-09	AL-1	MDM4
8.29279e-14	0.20207	0.394	0.283	2.1878e-09	AL-1	WAPL
8.50589e-14	0.263938	0.344	0.244	2.24402e-09	AL-1	CABIN1
8.64693e-14	0.217123	0.419	0.308	2.28123e-09	AL-1	NSD3
1.01469e-13	0.0435952	0.293	0.195	2.67697e-09	AL-1	STON2
1.04067e-13	0.0736619	0.269	0.177	2.74549e-09	AL-1	TRIM66
1.04627e-13	0.100549	0.303	0.206	2.76028e-09	AL-1	KIF16B
1.18825e-13	0.187971	0.349	0.248	3.13485e-09	AL-1	NRF1
1.40066e-13	0.146607	0.267	0.177	3.69522e-09	AL-1	GOLPH3
1.40306e-13	0.0929743	0.256	0.168	3.70154e-09	AL-1	MTERF1
1.4784e-13	0.0851943	0.313	0.213	3.90033e-09	AL-1	NME7
1.52346e-13	0.145262	0.269	0.179	4.01919e-09	AL-1	TSC2
1.64732e-13	0.124167	0.267	0.176	4.34597e-09	AL-1	ORC2
1.87722e-13	0.159963	0.293	0.201	4.95248e-09	AL-1	AGFG1
1.89954e-13	0.0952887	0.277	0.184	5.01135e-09	AL-1	ACVR1
1.95534e-13	0.175407	0.695	0.549	5.15858e-09	AL-1	NFAT5
2.1025e-13	0.217759	0.476	0.361	5.5468e-09	AL-1	BRWD1
2.17167e-13	0.1815	0.5	0.381	5.7293e-09	AL-1	RALGAPA1
2.37103e-13	0.216273	0.416	0.309	6.25525e-09	AL-1	SOS2
2.48254e-13	0.153663	0.281	0.19	6.54944e-09	AL-1	POLK
2.48949e-13	0.226358	0.292	0.199	6.56779e-09	AL-1	GPCPD1
2.51094e-13	0.20727	0.265	0.177	6.62437e-09	AL-1	VKORC1L1
2.7176e-13	0.207081	0.467	0.349	7.16958e-09	AL-1	ACIN1
2.92079e-13	0.243281	0.317	0.222	7.70562e-09	AL-1	RAD54L2
3.25384e-13	0.13437	0.34	0.237	8.58429e-09	AL-1	RBMS2
3.62134e-13	0.183677	0.546	0.432	9.55381e-09	AL-1	SMYD3
4.01877e-13	0.219876	0.291	0.201	1.06023e-08	AL-1	FCHO2
4.03235e-13	0.116722	0.254	0.168	1.06382e-08	AL-1	CSRNP3
4.27537e-13	0.18986	0.307	0.211	1.12793e-08	AL-1	ARIH2
4.29424e-13	0.18579	0.25	0.166	1.13291e-08	AL-1	ADAM17
4.45044e-13	0.170031	0.303	0.208	1.17412e-08	AL-1	PSEN1
5.20336e-13	0.0633389	0.251	0.163	1.37275e-08	AL-1	KANTR
5.38434e-13	0.250126	0.277	0.189	1.4205e-08	AL-1	GOSR1
5.40608e-13	0.238636	0.407	0.299	1.42623e-08	AL-1	CBR4
5.62355e-13	0.169942	0.348	0.248	1.48361e-08	AL-1	MTMR3
5.67525e-13	0.198644	0.435	0.329	1.49724e-08	AL-1	FAM172A
5.92039e-13	0.157496	0.402	0.294	1.56192e-08	AL-1	ATG7
6.09977e-13	0.168201	0.312	0.217	1.60924e-08	AL-1	NAA15
6.3764e-13	0.232993	0.412	0.305	1.68222e-08	AL-1	ANXA4
6.53759e-13	0.0957793	0.701	0.568	1.72475e-08	AL-1	WSB1
6.85188e-13	0.203667	0.364	0.262	1.80766e-08	AL-1	BTRC
7.08128e-13	0.265591	0.457	0.351	1.86818e-08	AL-1	FOXO1
7.38217e-13	0.0738415	0.253	0.166	1.94757e-08	AL-1	ZNF106
8.04962e-13	0.177909	0.395	0.288	2.12365e-08	AL-1	PTPRA
8.2198e-13	0.234189	0.517	0.4	2.16855e-08	AL-1	TAOK1
8.26679e-13	0.112041	0.263	0.175	2.18094e-08	AL-1	AGO2
8.4289e-13	0.188067	0.467	0.352	2.22371e-08	AL-1	ZNF292
9.1968e-13	0.199993	0.289	0.2	2.4263e-08	AL-1	ZFYVE9
1.00949e-12	0.18668	0.326	0.228	2.66324e-08	AL-1	KIAA0556
1.02428e-12	0.240103	0.253	0.171	2.70226e-08	AL-1	EEF1D
1.06969e-12	0.111881	0.259	0.172	2.82204e-08	AL-1	CCNT2
1.08519e-12	0.104658	0.509	0.379	2.86294e-08	AL-1	DST
1.09475e-12	0.17124	0.308	0.213	2.88817e-08	AL-1	TXNDC11
1.10048e-12	0.0989347	0.313	0.216	2.90328e-08	AL-1	UBN2
1.14248e-12	0.185385	0.399	0.291	3.01409e-08	AL-1	AP2A2
1.18632e-12	0.13883	0.426	0.318	3.12976e-08	AL-1	DYRK1A
1.32744e-12	0.223201	0.522	0.406	3.50206e-08	AL-1	TAPT1-AS1
1.64529e-12	0.157892	0.299	0.208	4.34061e-08	AL-1	PTPN12
1.65121e-12	0.229916	0.25	0.17	4.35623e-08	AL-1	NAA25
1.67831e-12	0.230346	0.287	0.2	4.4277e-08	AL-1	VPS45
1.70751e-12	0.185861	0.315	0.22	4.50474e-08	AL-1	HGSNAT
1.7517e-12	0.102829	0.371	0.265	4.62134e-08	AL-1	UBXN4
2.2558e-12	0.141701	0.349	0.253	5.95126e-08	AL-1	DCAF6
2.35391e-12	0.132675	0.404	0.296	6.21008e-08	AL-1	ZHX2
2.52632e-12	0.230612	0.689	0.58	6.66494e-08	AL-1	TNRC6B
2.632e-12	0.207115	0.511	0.396	6.94373e-08	AL-1	UBR2
2.78687e-12	0.0963981	0.39	0.281	7.35231e-08	AL-1	ATM
3.00381e-12	0.151684	0.322	0.228	7.92465e-08	AL-1	TMEM165
3.07983e-12	0.126574	0.309	0.218	8.1252e-08	AL-1	WARS2-AS1
3.0998e-12	0.126697	0.258	0.175	8.17788e-08	AL-1	SS18
3.22401e-12	0.138554	0.385	0.283	8.50557e-08	AL-1	UBA6-AS1
3.27183e-12	0.148117	0.349	0.25	8.63174e-08	AL-1	WIPF2
3.28742e-12	0.16885	0.441	0.331	8.67287e-08	AL-1	C11orf49
3.34803e-12	0.141654	0.255	0.172	8.83276e-08	AL-1	SLX4IP
3.41799e-12	0.0710293	0.355	0.249	9.01735e-08	AL-1	SH3D19
3.44227e-12	0.143019	0.357	0.255	9.0814e-08	AL-1	TRIP11
3.56608e-12	0.165645	0.255	0.172	9.40802e-08	AL-1	PRORP
3.83734e-12	0.200182	0.415	0.31	1.01237e-07	AL-1	LCOR
4.06519e-12	0.137276	0.267	0.183	1.07248e-07	AL-1	FBXW4
4.34293e-12	0.126293	0.323	0.227	1.14575e-07	AL-1	RNF111
4.42557e-12	0.140303	0.302	0.211	1.16755e-07	AL-1	KCMF1
4.49789e-12	0.167729	0.276	0.189	1.18663e-07	AL-1	ESCO1
4.54389e-12	0.110686	0.457	0.342	1.19877e-07	AL-1	GOLGA8B
4.9142e-12	0.053937	0.32	0.224	1.29646e-07	AL-1	IWS1
5.00969e-12	0.212804	0.269	0.186	1.32166e-07	AL-1	UQCC1
5.24972e-12	0.181541	0.338	0.243	1.38498e-07	AL-1	UBR1
5.80914e-12	0.201618	0.265	0.183	1.53257e-07	AL-1	KIF9-AS1
6.03087e-12	0.148074	0.255	0.173	1.59106e-07	AL-1	CPPED1
6.17402e-12	0.191364	0.597	0.467	1.62883e-07	AL-1	PHACTR4
6.43624e-12	0.1822	0.276	0.191	1.69801e-07	AL-1	DPP8
7.0618e-12	0.0706579	0.473	0.35	1.86304e-07	AL-1	TRPM7
7.07075e-12	0.196852	0.437	0.333	1.86541e-07	AL-1	STRN3
7.41705e-12	0.330123	0.274	0.194	1.95677e-07	AL-1	ACOT11
7.6041e-12	0.184203	0.328	0.234	2.00611e-07	AL-1	MECP2
7.95626e-12	0.167886	0.291	0.203	2.09902e-07	AL-1	SPOP
8.28118e-12	0.146993	0.333	0.239	2.18474e-07	AL-1	ANKRD28
1.00417e-11	0.144319	0.342	0.251	2.64921e-07	AL-1	UMAD1
1.01997e-11	0.153871	0.262	0.179	2.69087e-07	AL-1	IMMP1L
1.02838e-11	0.201188	0.373	0.272	2.71308e-07	AL-1	MAPK1
1.04817e-11	0.189203	0.487	0.385	2.76528e-07	AL-1	BRAF
1.06066e-11	0.109087	0.305	0.214	2.79822e-07	AL-1	TRAPPC10
1.1138e-11	0.182158	0.652	0.558	2.93843e-07	AL-1	CHD9
1.1922e-11	0.114088	0.257	0.174	3.14527e-07	AL-1	TMBIM4
1.21878e-11	0.112142	0.337	0.242	3.21539e-07	AL-1	RAB3IP
1.34982e-11	0.217056	0.273	0.189	3.56109e-07	AL-1	ARMC8
1.43656e-11	0.0673194	0.37	0.266	3.78992e-07	AL-1	CLEC16A
1.44992e-11	0.17605	0.317	0.227	3.82519e-07	AL-1	MTMR10
1.46036e-11	0.122455	0.293	0.205	3.85273e-07	AL-1	TTBK2
1.46276e-11	0.204991	0.304	0.219	3.85906e-07	AL-1	MAGED1
1.4865e-11	0.119807	0.376	0.273	3.92168e-07	AL-1	ACAP2
1.59034e-11	0.113282	0.306	0.215	4.19565e-07	AL-1	PPP4R3B
1.68928e-11	0.233534	0.31	0.221	4.45666e-07	AL-1	STAU1
1.7095e-11	0.174858	0.321	0.23	4.51e-07	AL-1	USP4
1.88861e-11	0.112045	0.406	0.297	4.98252e-07	AL-1	OSBPL10
1.9763e-11	0.0408186	0.271	0.185	5.21387e-07	AL-1	MYEF2
2.02207e-11	0.24509	0.285	0.203	5.33462e-07	AL-1	TMCO4
2.04396e-11	0.116228	0.296	0.206	5.39236e-07	AL-1	ZDHHC20
2.10071e-11	0.228329	0.439	0.334	5.54209e-07	AL-1	KLC1
2.27077e-11	0.0541841	0.443	0.331	5.99075e-07	AL-1	PAM
2.39899e-11	0.0472143	0.275	0.187	6.32901e-07	AL-1	NOS1AP
2.53415e-11	0.17402	0.333	0.241	6.6856e-07	AL-1	CHD8
2.8356e-11	0.162968	0.308	0.218	7.48088e-07	AL-1	JADE1
3.03969e-11	0.161767	0.272	0.189	8.0193e-07	AL-1	MORC3
3.06632e-11	0.0413377	0.305	0.213	8.08956e-07	AL-1	KIF12
3.07398e-11	0.128501	0.403	0.299	8.10978e-07	AL-1	ZFHX3
3.14113e-11	0.130737	0.416	0.318	8.28692e-07	AL-1	QKI
3.16786e-11	0.182227	0.274	0.192	8.35745e-07	AL-1	ZYG11B
3.90344e-11	0.226512	0.252	0.174	1.02981e-06	AL-1	CRYZL1
4.13153e-11	0.198032	0.263	0.184	1.08998e-06	AL-1	HDLBP
4.13704e-11	0.025241	0.27	0.185	1.09144e-06	AL-1	AP002495.1
4.20034e-11	0.0181276	0.356	0.259	1.10813e-06	AL-1	XPR1
4.62282e-11	0.0644737	0.271	0.188	1.21959e-06	AL-1	LINC00106
4.77043e-11	0.152601	0.271	0.19	1.25854e-06	AL-1	AC079142.1
4.97107e-11	0.128572	0.319	0.227	1.31147e-06	AL-1	MCCC1
5.01199e-11	0.0866081	0.353	0.251	1.32226e-06	AL-1	COL4A2
5.14613e-11	0.149082	0.461	0.352	1.35765e-06	AL-1	SREK1
5.16892e-11	0.140736	0.262	0.181	1.36366e-06	AL-1	CYSTM1
5.35337e-11	0.109987	0.285	0.201	1.41233e-06	AL-1	ZNF626
6.04706e-11	0.113385	0.302	0.212	1.59534e-06	AL-1	RRBP1
6.43461e-11	0.0853082	0.325	0.233	1.69758e-06	AL-1	HCG17
6.51622e-11	0.0625084	0.319	0.224	1.71911e-06	AL-1	FRK
6.67509e-11	0.133585	0.485	0.374	1.76102e-06	AL-1	UBE2R2
7.1129e-11	0.06934	0.284	0.197	1.87653e-06	AL-1	ERGIC1
7.35315e-11	0.210556	0.493	0.399	1.93991e-06	AL-1	ARFGEF1
7.36903e-11	0.120177	0.271	0.19	1.9441e-06	AL-1	TECPR2
7.71976e-11	0.186129	0.303	0.216	2.03663e-06	AL-1	MTA3
8.03223e-11	0.151438	0.297	0.211	2.11906e-06	AL-1	MINDY2
8.18524e-11	0.17132	0.505	0.397	2.15943e-06	AL-1	PHLDB2
8.31028e-11	0.137759	0.405	0.303	2.19242e-06	AL-1	HELZ
8.94795e-11	0.218972	0.311	0.226	2.36065e-06	AL-1	UBE2G1
8.95205e-11	0.104983	0.305	0.218	2.36173e-06	AL-1	PHF14
8.99188e-11	0.174958	0.321	0.233	2.37224e-06	AL-1	DDX39B
8.994e-11	0.0806848	0.335	0.24	2.3728e-06	AL-1	STRBP
9.60416e-11	0.138308	0.409	0.309	2.53377e-06	AL-1	FBXO11
9.7493e-11	0.0812099	0.324	0.233	2.57206e-06	AL-1	HIVEP2
1.01524e-10	0.0930018	0.251	0.172	2.67842e-06	AL-1	IRAK1BP1
1.05197e-10	0.0768478	0.335	0.238	2.7753e-06	AL-1	TBC1D14
1.07296e-10	0.104	0.359	0.264	2.83068e-06	AL-1	ANKRD10
1.08615e-10	0.0553583	0.253	0.173	2.86547e-06	AL-1	PITPNA
1.18526e-10	0.088676	0.255	0.175	3.12696e-06	AL-1	APC
1.19722e-10	0.126195	0.352	0.26	3.15851e-06	AL-1	KLF12
1.21465e-10	0.0953555	0.384	0.283	3.20449e-06	AL-1	KIF13B
1.28683e-10	0.144697	0.306	0.221	3.39491e-06	AL-1	AC079781.5
1.29514e-10	0.128197	0.263	0.184	3.41685e-06	AL-1	AHCTF1
1.34413e-10	0.0236797	0.295	0.207	3.54608e-06	AL-1	PTGES3
1.38562e-10	0.124963	0.379	0.283	3.65555e-06	AL-1	AF117829.1
1.43142e-10	0.227058	0.267	0.19	3.77638e-06	AL-1	ZBTB44
1.59486e-10	0.140101	0.261	0.184	4.20756e-06	AL-1	MARK2
1.61996e-10	0.143658	0.419	0.327	4.27378e-06	AL-1	ZNF148
1.64751e-10	0.184945	0.298	0.214	4.34646e-06	AL-1	SBNO1
1.75703e-10	0.135754	0.415	0.315	4.63539e-06	AL-1	TUT4
1.88093e-10	0.130387	0.351	0.259	4.96228e-06	AL-1	USP8
1.97413e-10	0.0910071	0.313	0.226	5.20816e-06	AL-1	RPAP2
1.97581e-10	0.0608898	0.277	0.195	5.21259e-06	AL-1	DENND1B
2.00326e-10	0.149663	0.466	0.365	5.28501e-06	AL-1	NLK
2.0067e-10	0.150801	0.362	0.266	5.29409e-06	AL-1	RAB6A
2.02632e-10	0.112431	0.37	0.275	5.34583e-06	AL-1	IFT88
2.22768e-10	0.0754239	0.328	0.236	5.87707e-06	AL-1	TTC39B
2.30718e-10	0.121512	0.521	0.412	6.08681e-06	AL-1	EXT1
2.31857e-10	0.112197	0.352	0.259	6.11685e-06	AL-1	RCOR3
2.39556e-10	0.187348	0.393	0.297	6.31996e-06	AL-1	APPBP2
2.39708e-10	0.109361	0.292	0.209	6.32397e-06	AL-1	HNRNPM
2.47842e-10	0.203533	0.567	0.451	6.53857e-06	AL-1	SETD2
2.68173e-10	0.120207	0.339	0.249	7.07493e-06	AL-1	GPATCH2
2.84725e-10	0.0522547	0.355	0.263	7.51161e-06	AL-1	MIR29B2CHG
3.13234e-10	0.0502481	0.271	0.189	8.26373e-06	AL-1	STX18
3.42972e-10	0.217504	0.345	0.258	9.04829e-06	AL-1	DYNC1LI2
3.49363e-10	0.132924	0.347	0.256	9.2169e-06	AL-1	WASF2
4.08643e-10	0.0983101	0.361	0.267	1.07808e-05	AL-1	SENP5
4.24588e-10	0.141124	0.336	0.249	1.12015e-05	AL-1	EPN2
4.28794e-10	0.0639394	0.253	0.176	1.13124e-05	AL-1	PIK3C3
4.29778e-10	0.0701934	0.288	0.206	1.13384e-05	AL-1	RFX3-AS1
4.49967e-10	0.171805	0.471	0.365	1.1871e-05	AL-1	ZMYM4
4.549e-10	0.131754	0.472	0.366	1.20012e-05	AL-1	HMGB1
4.55077e-10	0.0931836	0.282	0.2	1.20058e-05	AL-1	PARN
4.80088e-10	0.193513	0.373	0.282	1.26657e-05	AL-1	AHNAK
4.82252e-10	0.0786966	0.308	0.223	1.27228e-05	AL-1	SEC24B
4.90747e-10	0.0591372	0.327	0.236	1.29469e-05	AL-1	TRHDE
5.19646e-10	0.09113	0.308	0.225	1.37093e-05	AL-1	TTC14
5.502e-10	0.16114	0.271	0.195	1.45154e-05	AL-1	METTL16
5.63973e-10	0.111213	0.393	0.3	1.48787e-05	AL-1	AGO3
5.64832e-10	0.107829	0.371	0.277	1.49014e-05	AL-1	PIGL
5.66563e-10	0.138541	0.352	0.262	1.49471e-05	AL-1	FOXO3
6.00342e-10	0.123564	0.409	0.315	1.58382e-05	AL-1	AEBP2
6.33484e-10	0.154361	0.286	0.205	1.67126e-05	AL-1	KIF3B
6.8806e-10	0.201142	0.433	0.349	1.81524e-05	AL-1	LINC01473
6.94034e-10	0.12326	0.318	0.233	1.831e-05	AL-1	GAPVD1
7.00839e-10	0.128246	0.291	0.21	1.84895e-05	AL-1	MAP2K5
7.44367e-10	0.0789091	0.273	0.193	1.96379e-05	AL-1	ZC3H7A
7.90499e-10	0.120064	0.281	0.201	2.08549e-05	AL-1	UIMC1
8.1703e-10	0.180487	0.603	0.484	2.15549e-05	AL-1	BCAS3
8.26242e-10	0.0754512	0.405	0.306	2.17979e-05	AL-1	TRA2A
8.45776e-10	0.0867146	0.376	0.283	2.23133e-05	AL-1	SUCLG2
9.17425e-10	0.0886476	0.369	0.275	2.42035e-05	AL-1	ADNP
9.30973e-10	0.0964818	0.334	0.246	2.45609e-05	AL-1	SUPT3H
9.31442e-10	0.0616777	0.279	0.197	2.45733e-05	AL-1	LINC01184
9.56596e-10	0.141422	0.312	0.228	2.52369e-05	AL-1	KDM3B
1.02045e-09	0.0964176	0.37	0.279	2.69214e-05	AL-1	PDSS2
1.02661e-09	0.15434	0.385	0.294	2.7084e-05	AL-1	AC118549.1
1.07948e-09	0.0867832	0.344	0.254	2.84789e-05	AL-1	MBNL2
1.12865e-09	0.113365	0.441	0.338	2.9776e-05	AL-1	GPBP1L1
1.22833e-09	0.0115464	0.308	0.222	3.24058e-05	AL-1	RAPGEF6
1.24329e-09	0.10535	0.369	0.276	3.28005e-05	AL-1	USP32
1.25941e-09	0.106947	0.269	0.192	3.32257e-05	AL-1	AP3D1
1.26981e-09	0.141661	0.444	0.343	3.35e-05	AL-1	STX8
1.27606e-09	0.115316	0.435	0.344	3.36651e-05	AL-1	AHI1
1.2777e-09	0.00986406	0.415	0.312	3.37084e-05	AL-1	NFE2L2
1.30073e-09	0.144393	0.443	0.345	3.43158e-05	AL-1	ARIH1
1.32195e-09	0.117342	0.38	0.286	3.48756e-05	AL-1	RNF216
1.3327e-09	0.140693	0.594	0.49	3.51593e-05	AL-1	KANSL1L
1.41105e-09	0.0973105	0.26	0.184	3.72263e-05	AL-1	RSRC2
1.46317e-09	0.097246	0.301	0.219	3.86015e-05	AL-1	IBTK
1.47186e-09	0.0949495	0.277	0.199	3.88305e-05	AL-1	MCPH1
1.494e-09	0.137347	0.467	0.363	3.94146e-05	AL-1	PIBF1
1.54958e-09	0.0602767	0.26	0.184	4.0881e-05	AL-1	APTX
1.61414e-09	0.0970536	0.393	0.296	4.25842e-05	AL-1	CHD6
1.65468e-09	0.0638687	0.277	0.199	4.36539e-05	AL-1	Z93930.2
1.67952e-09	0.0211083	0.315	0.227	4.4309e-05	AL-1	CYFIP2
1.98898e-09	0.100477	0.486	0.383	5.24733e-05	AL-1	TBL1XR1
2.06362e-09	0.229287	0.606	0.498	5.44423e-05	AL-1	MYO6
2.14271e-09	0.105409	0.261	0.186	5.6529e-05	AL-1	DENND6A
2.14395e-09	0.132831	0.327	0.243	5.65617e-05	AL-1	EFCAB2
2.24219e-09	0.0639887	0.381	0.288	5.91535e-05	AL-1	ATR
2.51619e-09	0.126057	0.593	0.482	6.63823e-05	AL-1	KDM2A
2.69841e-09	0.142811	0.273	0.197	7.11895e-05	AL-1	RAF1
2.76015e-09	0.0653498	0.289	0.208	7.28183e-05	AL-1	CCDC7
2.78891e-09	0.103918	0.274	0.198	7.35771e-05	AL-1	PEX14
2.81398e-09	0.0638637	0.303	0.221	7.42385e-05	AL-1	RPRD1A
2.83091e-09	0.143662	0.513	0.42	7.46851e-05	AL-1	SOX6
2.84364e-09	0.143416	0.344	0.259	7.50209e-05	AL-1	AP1G1
2.88435e-09	0.0698374	0.282	0.203	7.6095e-05	AL-1	ZNF248
2.94539e-09	0.0617093	0.259	0.186	7.77052e-05	AL-1	PPA2
3.00726e-09	0.135339	0.41	0.314	7.93376e-05	AL-1	LRRFIP2
3.16196e-09	0.0168816	0.361	0.27	8.34189e-05	AL-1	POLR2J3
3.21508e-09	0.0109554	0.299	0.215	8.48202e-05	AL-1	GBE1
3.22139e-09	0.0512934	0.303	0.222	8.49868e-05	AL-1	RASA2
3.2338e-09	0.0870769	0.342	0.255	8.53142e-05	AL-1	URGCP
3.37936e-09	0.0662032	0.263	0.187	8.91542e-05	AL-1	OBSCN
3.415e-09	0.159552	0.432	0.347	9.00945e-05	AL-1	DPH6
3.63648e-09	0.117537	0.269	0.193	9.59376e-05	AL-1	FAF2
3.83306e-09	0.115377	0.35	0.261	0.000101124	AL-1	ATL2
4.02755e-09	0.0429494	0.259	0.184	0.000106255	AL-1	KPNA4
4.09537e-09	0.137325	0.547	0.438	0.000108044	AL-1	POGZ
4.201e-09	0.0271675	0.346	0.255	0.000110831	AL-1	RNPC3
4.60555e-09	0.119782	0.301	0.223	0.000121504	AL-1	ZSCAN5A
5.08545e-09	0.10168	0.511	0.404	0.000134164	AL-1	ZNF721
5.36232e-09	0.12331	0.349	0.264	0.000141469	AL-1	SNX6
5.53591e-09	0.0521311	0.379	0.287	0.000146048	AL-1	AKAP8L
5.82829e-09	0.119366	0.376	0.29	0.000153762	AL-1	MNAT1
5.85674e-09	0.113055	0.487	0.383	0.000154512	AL-1	EHMT1
5.97453e-09	0.0868268	0.305	0.224	0.00015762	AL-1	ARMCX4
5.98317e-09	0.157878	0.535	0.431	0.000157848	AL-1	CELF1
6.04661e-09	0.0970654	0.285	0.207	0.000159522	AL-1	FAM168A
6.17256e-09	0.0653397	0.333	0.248	0.000162845	AL-1	COA1
6.19325e-09	0.105105	0.369	0.284	0.00016339	AL-1	PLEKHA1
6.63388e-09	0.09765	0.375	0.285	0.000175015	AL-1	WDR59
6.81576e-09	0.179192	0.38	0.291	0.000179814	AL-1	THRAP3
6.93031e-09	0.0237398	0.311	0.229	0.000182835	AL-1	NUBPL
7.03059e-09	0.166932	0.281	0.206	0.000185481	AL-1	ZNF33B
7.73041e-09	0.0617751	0.342	0.258	0.000203944	AL-1	PCMTD1
7.85655e-09	0.004499	0.285	0.205	0.000207271	AL-1	MAP4K5
7.99606e-09	0.0520684	0.25	0.178	0.000210952	AL-1	CNOT6L
8.52677e-09	0.0365725	0.354	0.264	0.000224953	AL-1	C6orf62
8.85152e-09	0.162847	0.392	0.304	0.000233521	AL-1	BTBD7
9.2913e-09	0.192852	0.355	0.27	0.000245123	AL-1	IGF2BP2
9.66212e-09	0.166161	0.315	0.238	0.000254906	AL-1	ZNF544
1.04747e-08	0.00158361	0.298	0.217	0.000276344	AL-1	DDAH1
1.07002e-08	0.147843	0.299	0.222	0.000282293	AL-1	MAU2
1.12556e-08	0.105432	0.39	0.296	0.000296945	AL-1	PPP2R5E
1.15953e-08	0.00924432	0.298	0.218	0.000305908	AL-1	OLA1
1.29231e-08	0.0771762	0.26	0.188	0.000340938	AL-1	CRK
1.33136e-08	0.0959506	0.475	0.371	0.00035124	AL-1	RAB1A
1.3407e-08	0.0869546	0.317	0.236	0.000353704	AL-1	MGA
1.41063e-08	0.0265867	0.313	0.232	0.000372153	AL-1	WDR7
1.41971e-08	0.0559006	0.297	0.217	0.000374547	AL-1	ANAPC5
1.48295e-08	0.170913	0.679	0.58	0.000391232	AL-1	ASH1L
1.52758e-08	0.158251	0.317	0.238	0.000403006	AL-1	DCAF8
1.54514e-08	0.0502877	0.355	0.271	0.000407639	AL-1	ARID2
1.68454e-08	0.0809001	0.337	0.254	0.000444415	AL-1	ZNF611
1.69152e-08	0.147553	0.417	0.323	0.000446256	AL-1	ACACB
1.69379e-08	0.0664894	0.325	0.245	0.000446855	AL-1	PTBP2
1.77542e-08	0.0704181	0.289	0.213	0.000468392	AL-1	MED15
1.77619e-08	0.0434743	0.318	0.237	0.000468595	AL-1	YTHDC1
1.84535e-08	0.003374	0.376	0.286	0.000486839	AL-1	SEC31A
1.84891e-08	0.092596	0.658	0.555	0.000487779	AL-1	MAML2
2.12422e-08	0.0676587	0.316	0.235	0.000560411	AL-1	SFSWAP
2.16507e-08	0.065792	0.321	0.24	0.000571189	AL-1	PPP2R5C
2.28188e-08	0.065235	0.341	0.256	0.000602006	AL-1	MARCH6
2.3706e-08	0.153114	0.471	0.377	0.000625413	AL-1	ITCH
2.37734e-08	0.116119	0.359	0.276	0.00062719	AL-1	STAG2
2.48496e-08	0.0797858	0.269	0.195	0.000655583	AL-1	STIM1
2.72121e-08	0.0208848	0.262	0.189	0.000717911	AL-1	RSBN1L
2.73513e-08	0.108701	0.301	0.224	0.000721582	AL-1	TCF20
2.83642e-08	0.0430331	0.289	0.21	0.000748304	AL-1	PBLD
2.84143e-08	0.162974	0.278	0.206	0.000749626	AL-1	RUFY1
3.09301e-08	0.0284441	0.394	0.302	0.000815998	AL-1	CTDSPL
3.18237e-08	0.135232	0.519	0.418	0.000839572	AL-1	MLLT10
3.21996e-08	0.0581392	0.253	0.183	0.000849491	AL-1	LDHB
3.28539e-08	0.113014	0.523	0.429	0.000866752	AL-1	VPS13B
3.32041e-08	0.0735292	0.379	0.29	0.00087599	AL-1	DIS3L2
3.32329e-08	0.108351	0.259	0.19	0.000876751	AL-1	DNMBP
3.33359e-08	0.0548876	0.503	0.404	0.000879467	AL-1	TRABD2B
3.45185e-08	0.094214	0.295	0.219	0.000910667	AL-1	RFX3
3.69174e-08	0.0670411	0.431	0.345	0.000973955	AL-1	HNRNPA2B1
3.69794e-08	0.101096	0.473	0.379	0.000975591	AL-1	CSNK1A1
3.73348e-08	0.0626808	0.315	0.235	0.000984966	AL-1	PPP3CB
3.78038e-08	0.0735119	0.257	0.187	0.00099734	AL-1	LINC00893
3.86337e-08	0.0156197	0.331	0.247	0.00101923	AL-1	SRSF6
3.90476e-08	0.131964	0.621	0.521	0.00103015	AL-1	USP34
3.95584e-08	0.050992	0.298	0.219	0.00104363	AL-1	FOXK1
3.95748e-08	0.153249	0.465	0.371	0.00104406	AL-1	CBFA2T2
4.30125e-08	0.135594	0.316	0.239	0.00113476	AL-1	LATS1
4.36879e-08	0.0211897	0.277	0.202	0.00115257	AL-1	MIRLET7BHG
4.87953e-08	0.151735	0.669	0.562	0.00128732	AL-1	AFF1
4.8927e-08	0.174059	0.257	0.19	0.00129079	AL-1	RHOA
5.0358e-08	0.0511545	0.257	0.185	0.00132855	AL-1	TMEM135
5.12431e-08	0.0101964	0.302	0.224	0.0013519	AL-1	EXOC1
5.19186e-08	0.0836379	0.315	0.237	0.00136972	AL-1	CDC14B
5.32508e-08	0.0668099	0.465	0.367	0.00140486	AL-1	TNKS
5.4127e-08	0.0771068	0.309	0.232	0.00142798	AL-1	BMPR1A
5.81427e-08	0.0763367	0.345	0.261	0.00153392	AL-1	ZXDC
5.90805e-08	0.101482	0.286	0.212	0.00155866	AL-1	IP6K2
6.02699e-08	0.0514086	0.54	0.423	0.00159004	AL-1	PTPRJ
6.27872e-08	0.284097	0.264	0.201	0.00165645	AL-1	ZNF43
6.82418e-08	0.00729838	0.253	0.184	0.00180036	AL-1	RHBDD1
7.09433e-08	0.106661	0.351	0.269	0.00187163	AL-1	ABHD18
7.2085e-08	0.00377562	0.301	0.221	0.00190175	AL-1	ALDH1L1
7.98348e-08	0.0512359	0.302	0.224	0.0021062	AL-1	U2SURP
8.54154e-08	0.0670595	0.337	0.256	0.00225343	AL-1	RAB7A
8.65126e-08	0.0871703	0.335	0.255	0.00228237	AL-1	NAP1L4
9.15076e-08	0.103616	0.283	0.212	0.00241415	AL-1	ILF3
9.29685e-08	0.101274	0.251	0.184	0.00245269	AL-1	RIF1
9.34024e-08	0.0137644	0.421	0.321	0.00246414	AL-1	EYA3
9.5236e-08	0.0499466	0.261	0.192	0.00251251	AL-1	TRAPPC8
9.74333e-08	0.058842	0.315	0.237	0.00257048	AL-1	ZC3H13
9.84254e-08	0.0470436	0.3	0.226	0.00259666	AL-1	SMURF1
1.11825e-07	0.0320387	0.397	0.31	0.00295018	AL-1	SNX14
1.25402e-07	0.122766	0.262	0.195	0.00330835	AL-1	NIPSNAP2
1.26881e-07	0.130271	0.325	0.248	0.00334737	AL-1	ZZEF1
1.28215e-07	0.0938264	0.407	0.321	0.00338256	AL-1	KMT2A
1.31842e-07	0.112861	0.503	0.405	0.00347826	AL-1	CASC4
1.33261e-07	0.0624418	0.291	0.217	0.00351569	AL-1	DNMT3A
1.39882e-07	0.0340843	0.413	0.319	0.00369037	AL-1	RBFOX2
1.44843e-07	0.0474911	0.287	0.213	0.00382125	AL-1	ALPK1
1.47721e-07	0.0384394	0.34	0.259	0.00389719	AL-1	CUL5
1.58447e-07	0.136454	0.525	0.433	0.00418016	AL-1	SENP6
1.60443e-07	0.12298	0.299	0.226	0.0042328	AL-1	ACO2
1.67445e-07	0.112348	0.454	0.36	0.00441753	AL-1	RNF38
1.81445e-07	0.0818464	0.396	0.313	0.00478688	AL-1	FTO
1.94419e-07	0.135308	0.439	0.353	0.00512917	AL-1	ABL1
2.17986e-07	0.0760847	0.302	0.227	0.0057509	AL-1	SSBP3
2.437e-07	0.0303572	0.295	0.22	0.0064293	AL-1	ESYT2
2.57351e-07	0.0487572	0.371	0.285	0.00678945	AL-1	BCKDHB
2.60725e-07	0.0321447	0.359	0.276	0.00687844	AL-1	PHKB
2.73564e-07	0.117456	0.44	0.351	0.00721717	AL-1	DENND1A
2.81063e-07	0.0559187	0.329	0.25	0.007415	AL-1	DCAF5
2.8136e-07	0.060141	0.271	0.202	0.00742284	AL-1	SUPT6H
2.83159e-07	0.0430045	0.275	0.205	0.00747031	AL-1	MDN1
2.85553e-07	0.0687837	0.251	0.186	0.00753347	AL-1	ZCCHC14
3.24991e-07	0.0509623	0.289	0.219	0.0085739	AL-1	NUFIP2
3.34172e-07	0.0421374	0.416	0.326	0.00881612	AL-1	NEMF
3.45294e-07	0.0216294	0.253	0.186	0.00910954	AL-1	PIAS2
3.45463e-07	0.0278635	0.364	0.28	0.00911402	AL-1	CUL3
3.69418e-07	0.0251914	0.371	0.29	0.00974599	AL-1	FARS2
3.71493e-07	0.0927669	0.483	0.386	0.00980074	AL-1	PAFAH1B1
3.78289e-07	0.012757	0.297	0.225	0.00998003	AL-1	CEP192
4.05565e-07	0.0435375	0.254	0.188	0.0106996	AL-1	SMG7
4.40436e-07	0.0500718	0.443	0.353	0.0116196	AL-1	GPBP1
4.52084e-07	0.0626064	0.258	0.192	0.0119269	AL-1	RC3H2
5.04881e-07	0.0165816	0.307	0.233	0.0133198	AL-1	ASXL2
5.15488e-07	0.0365555	0.339	0.26	0.0135996	AL-1	NFATC2IP
5.22492e-07	0.0516013	0.383	0.299	0.0137844	AL-1	REV1
5.35185e-07	0.100244	0.267	0.2	0.0141192	AL-1	UPF3A
5.35485e-07	0.0784678	0.569	0.462	0.0141272	AL-1	IGF1R
5.39631e-07	0.0103273	0.355	0.273	0.0142365	AL-1	MAP7
5.56513e-07	0.00340141	0.279	0.21	0.0146819	AL-1	STXBP5
5.6239e-07	0.0564627	0.432	0.343	0.014837	AL-1	SPG11
5.82751e-07	0.0303762	0.261	0.194	0.0153741	AL-1	LMBR1
6.20564e-07	0.0125136	0.27	0.202	0.0163717	AL-1	AC006001.2
6.57465e-07	0.130747	0.261	0.197	0.0173452	AL-1	MVP
7.75559e-07	0.0384596	0.307	0.236	0.0204608	AL-1	VEZT
8.09117e-07	0.017179	0.275	0.206	0.0213461	AL-1	STAT5B
8.71249e-07	0.0429024	0.261	0.196	0.0229853	AL-1	MZF1
8.77455e-07	0.00921032	0.264	0.199	0.023149	AL-1	CDC27
9.43056e-07	0.135362	0.259	0.198	0.0248797	AL-1	DDX42
1.02193e-06	0.099255	0.407	0.329	0.0269605	AL-1	BBS9
1.04346e-06	0.0579415	0.254	0.191	0.0275286	AL-1	NAA35
1.04836e-06	0.0678126	0.253	0.187	0.0276577	AL-1	YBX3
1.05636e-06	0.0302342	0.386	0.305	0.0278689	AL-1	SFPQ
1.11185e-06	0.033053	0.257	0.192	0.0293329	AL-1	MLXIP
1.18394e-06	0.0398648	0.416	0.333	0.0312347	AL-1	SDCCAG8
1.2366e-06	0.051642	0.549	0.449	0.0326239	AL-1	RBM39
1.25729e-06	0.0557458	0.25	0.187	0.0331699	AL-1	IKBKB
1.25864e-06	0.0763086	0.537	0.447	0.0332054	AL-1	HERC4
1.31115e-06	0.0673227	0.292	0.224	0.0345907	AL-1	EP400
1.35673e-06	0.0794517	0.58	0.487	0.0357932	AL-1	KMT2C
1.3834e-06	0.00421282	0.263	0.196	0.036497	AL-1	BAZ2A
1.42895e-06	0.0749777	0.341	0.268	0.0376985	AL-1	UBAP2
1.45162e-06	0.0301178	0.293	0.223	0.0382967	AL-1	CAST
1.5195e-06	0.00680019	0.339	0.262	0.0400875	AL-1	LONP2
1.52955e-06	0.10097	0.551	0.453	0.0403525	AL-1	NBEAL1
1.5921e-06	0.0421637	0.263	0.2	0.0420028	AL-1	FAM126B
1.62794e-06	0.0310232	0.273	0.206	0.0429482	AL-1	PIKFYVE
1.77175e-06	0.0862276	0.259	0.196	0.0467423	AL-1	OTUD7B
1.78846e-06	0.0144509	0.291	0.222	0.047183	AL-1	DOP1A
1.80661e-06	0.0513569	0.405	0.318	0.047662	AL-1	SHROOM3
1.84093e-06	0.0276626	0.354	0.277	0.0485673	AL-1	FAM13B
1.86058e-06	0.0216755	0.25	0.187	0.0490859	AL-1	WDR27
1.86863e-06	0.0344152	0.415	0.33	0.0492982	AL-1	RAD51B
1.92129e-06	0.104756	0.289	0.223	0.0506876	AL-1	CTDSPL2
1.96378e-06	0.0455797	0.259	0.196	0.0518085	AL-1	ARPC2
2.13985e-06	0.0606575	0.495	0.404	0.0564536	AL-1	TRAPPC9
2.19263e-06	0.0822145	0.278	0.212	0.0578458	AL-1	VPS8
2.22574e-06	0.0277245	0.349	0.272	0.0587195	AL-1	KMT5B
2.38528e-06	0.129953	0.603	0.511	0.0629285	AL-1	AKAP9
2.41206e-06	0.00457895	0.283	0.217	0.0636349	AL-1	KRIT1
2.63996e-06	0.16726	0.257	0.2	0.0696474	AL-1	PDPR
3.12442e-06	0.0651774	0.371	0.295	0.0824284	AL-1	RBM5
3.14164e-06	0.0183933	0.299	0.231	0.0828827	AL-1	YLPM1
3.16634e-06	0.0101886	0.377	0.296	0.0835344	AL-1	CSPP1
3.32121e-06	0.106389	0.265	0.205	0.0876203	AL-1	NDUFA10
3.3457e-06	0.10236	0.437	0.356	0.0882663	AL-1	RPRD2
3.4076e-06	0.129272	0.474	0.389	0.0898993	AL-1	RAB10
3.48317e-06	0.00655828	0.281	0.217	0.0918931	AL-1	RASA1
3.51289e-06	0.00578184	0.32	0.248	0.092677	AL-1	AKAP10
3.59153e-06	0.0389271	0.293	0.228	0.0947517	AL-1	RAB3GAP1
3.75423e-06	0.0965467	0.282	0.218	0.0990442	AL-1	STK24
3.85915e-06	0.0412431	0.353	0.276	0.101812	AL-1	FAM193A
3.97411e-06	0.0766201	0.335	0.264	0.104845	AL-1	HIPK3
4.03689e-06	0.0609982	0.543	0.46	0.106501	AL-1	ENOSF1
4.14633e-06	0.0721701	0.313	0.246	0.109388	AL-1	FAM111A
4.3133e-06	0.0666902	0.298	0.23	0.113793	AL-1	NUMA1
4.50294e-06	0.0473658	0.447	0.368	0.118796	AL-1	KIAA1109
4.81064e-06	0.0349195	0.381	0.303	0.126914	AL-1	ARHGAP5
4.9267e-06	0.0582315	0.444	0.363	0.129976	AL-1	ZMYM2
5.01916e-06	0.0757151	0.324	0.256	0.132415	AL-1	EWSR1
5.13505e-06	0.0902878	0.299	0.233	0.135473	AL-1	IQCK
5.19191e-06	0.0278959	0.493	0.401	0.136973	AL-1	AKAP13
5.53671e-06	0.0240735	0.36	0.285	0.146069	AL-1	RSF1
5.81521e-06	0.0190005	0.41	0.333	0.153417	AL-1	TCF7L2
5.85013e-06	0.11081	0.311	0.243	0.154338	AL-1	ACACA
5.88641e-06	0.0829332	0.259	0.198	0.155295	AL-1	FARP2
6.05302e-06	0.0214763	0.401	0.323	0.159691	AL-1	KIAA2026
6.11351e-06	0.014843	0.508	0.414	0.161287	AL-1	ITPR2
6.16724e-06	0.107352	0.268	0.209	0.162704	AL-1	MAN2A1
6.18326e-06	0.0162389	0.299	0.23	0.163127	AL-1	EPC2
6.28892e-06	0.0589412	0.358	0.284	0.165914	AL-1	VPS53
6.39459e-06	0.00619846	0.375	0.295	0.168702	AL-1	SPEN
6.76764e-06	0.0291205	0.288	0.222	0.178544	AL-1	FAM214A
7.41983e-06	0.0670188	0.328	0.259	0.19575	AL-1	USP9X
7.52481e-06	0.113448	0.403	0.326	0.19852	AL-1	FNBP1L
7.93157e-06	0.041805	0.28	0.218	0.209251	AL-1	TAPBP
8.34405e-06	0.0493349	0.337	0.264	0.220133	AL-1	VAV2
8.53434e-06	0.0806217	0.489	0.41	0.225153	AL-1	ERBIN
8.54425e-06	0.0472567	0.266	0.206	0.225414	AL-1	CANX
8.63297e-06	0.0204091	0.519	0.436	0.227755	AL-1	SMG1
8.74217e-06	0.010056	0.371	0.294	0.230636	AL-1	ADAM10
1.09221e-05	0.0403751	0.341	0.271	0.288148	AL-1	PLXNB1
1.10806e-05	0.0745013	0.533	0.44	0.29233	AL-1	GTF2I
1.15518e-05	0.00266023	0.347	0.275	0.304759	AL-1	AVL9
1.31224e-05	0.0164633	0.423	0.344	0.346195	AL-1	TCF25
1.34281e-05	0.0922151	0.453	0.369	0.354259	AL-1	CTNNA1
1.34295e-05	0.000626998	0.275	0.212	0.354298	AL-1	FGFR1OP
1.36762e-05	0.0430932	0.56	0.466	0.360806	AL-1	ANKHD1
1.38767e-05	0.0860301	0.298	0.236	0.366096	AL-1	ANKFY1
1.41957e-05	0.00524588	0.395	0.314	0.374512	AL-1	TAF15
1.43473e-05	0.00973407	0.259	0.199	0.37851	AL-1	NDUFS1
1.456e-05	0.0220272	0.263	0.203	0.384122	AL-1	TOP1
1.48871e-05	0.0786749	0.573	0.475	0.39275	AL-1	MAP4
1.59234e-05	0.0684972	0.333	0.263	0.420092	AL-1	LRCH3
1.59487e-05	0.0919541	0.598	0.501	0.420758	AL-1	NUMB
1.59739e-05	0.0237545	0.276	0.213	0.421424	AL-1	PPP4R3A
1.59769e-05	0.031331	0.358	0.285	0.421504	AL-1	EPC1
1.64033e-05	0.0474534	0.516	0.424	0.432753	AL-1	RBM25
1.96441e-05	0.0293047	0.289	0.226	0.518252	AL-1	RIOK3
1.99566e-05	0.023719	0.392	0.315	0.526496	AL-1	RSRP1
2.06959e-05	0.018616	0.256	0.198	0.546	AL-1	SLC38A10
2.28308e-05	0.0864833	0.31	0.247	0.602322	AL-1	BCL2L13
2.3014e-05	0.0386897	0.331	0.264	0.607156	AL-1	PCBP2
2.38703e-05	0.00680659	0.461	0.375	0.629746	AL-1	CDR2
2.39498e-05	0.0308939	0.395	0.316	0.631844	AL-1	XIAP
2.41201e-05	0.0452562	0.312	0.247	0.636336	AL-1	FBXW7
2.42411e-05	0.072314	0.511	0.422	0.63953	AL-1	GPATCH8
2.52361e-05	0.0158012	0.292	0.229	0.665779	AL-1	SNX4
2.59919e-05	0.0108326	0.517	0.422	0.685718	AL-1	TNS3
2.6663e-05	0.064315	0.279	0.22	0.703424	AL-1	WBP1L
2.81295e-05	0.0827969	0.563	0.479	0.742112	AL-1	ANKRD17
2.82195e-05	0.0025121	0.407	0.331	0.744488	AL-1	PIK3C2A
2.86119e-05	0.0503873	0.523	0.444	0.754838	AL-1	AOPEP
2.90802e-05	0.0508813	0.395	0.318	0.767195	AL-1	BRD4
3.50353e-05	0.00350199	0.384	0.31	0.924301	AL-1	SPG7
3.63874e-05	0.0171013	0.338	0.27	0.959973	AL-1	UPF2
3.7073e-05	0.0489878	0.439	0.361	0.978059	AL-1	SMARCC1
3.76656e-05	0.0102845	0.375	0.305	0.993694	AL-1	KIAA0319L
3.88111e-05	0.0122733	0.521	0.431	1	AL-1	SRSF4
3.90932e-05	0.0148622	0.281	0.222	1	AL-1	HIBADH
3.9178e-05	0.042791	0.401	0.323	1	AL-1	KIAA0232
4.60617e-05	0.00171382	0.273	0.214	1	AL-1	MIB1
4.79194e-05	0.0365458	0.423	0.348	1	AL-1	PDS5A
6.09518e-05	0.0372324	0.266	0.21	1	AL-1	VPS35L
6.716e-05	0.00901385	0.375	0.306	1	AL-1	TRIP12
7.76573e-05	0.0125686	0.323	0.257	1	AL-1	AUH
7.80016e-05	0.0159892	0.314	0.251	1	AL-1	FOXK2
7.80976e-05	0.00393293	0.259	0.204	1	AL-1	DCAF10
8.15563e-05	0.0908759	0.25	0.197	1	AL-1	ZMYM6
8.39351e-05	0.0240468	0.36	0.29	1	AL-1	UNC13B
0.000114997	0.0488092	0.309	0.247	1	AL-1	CAB39
0.000115606	0.0116287	0.382	0.312	1	AL-1	CREBBP
0.000126945	0.0315598	0.29	0.234	1	AL-1	INO80D
0.000151198	0.0529114	0.472	0.403	1	AL-1	FBXL17
0.00018284	0.157181	0.333	0.275	1	AL-1	SPP1
0.00024759	0.0162704	0.442	0.366	1	AL-1	PACS1
0.000277064	0.0231964	0.56	0.476	1	AL-1	BPTF
0.000286758	0.02225	0.362	0.298	1	AL-1	ITSN1
0.000303692	0.0645706	0.289	0.233	1	AL-1	KATNBL1
0.000341995	0.0203081	0.277	0.225	1	AL-1	POU2F1
0.000345179	0.00495899	0.293	0.24	1	AL-1	PAWR
0.000360796	0.0369964	0.615	0.534	1	AL-1	PTK2
0.000365184	0.0792078	0.369	0.306	1	AL-1	MCU
0.000375047	0.0428692	0.329	0.269	1	AL-1	UBE4B
0.000376899	0.0284384	0.595	0.504	1	AL-1	FAF1
0.000384184	0.00101753	0.435	0.363	1	AL-1	PPP6R3
0.000387467	0.0624011	0.534	0.464	1	AL-1	PAN3
0.000503185	0.00754137	0.421	0.352	1	AL-1	FNBP4
0.000530557	0.0639728	0.537	0.454	1	AL-1	DGLUCY
0.000619559	4.43277e-05	0.458	0.386	1	AL-1	TRIO
0.000672379	0.0416516	0.535	0.468	1	AL-1	BIRC6
0.000716401	0.00262939	0.27	0.22	1	AL-1	CLTC
0.00094856	0.0425667	0.409	0.349	1	AL-1	WDR70
0.0014279	0.00239973	0.538	0.461	1	AL-1	ZNF638
0.00146571	0.0242015	0.323	0.27	1	AL-1	JARID2
0.00179405	0.0140032	0.623	0.556	1	AL-1	PLEKHA5
0.00185693	0.0110255	0.444	0.381	1	AL-1	NCOA2
0.0019963	0.00589416	0.391	0.331	1	AL-1	PBRM1
0.00199719	0.00396136	0.491	0.417	1	AL-1	SPAG9
0.00200982	0.0620273	0.583	0.519	1	AL-1	ZFAND3
0.00228612	0.0185856	0.311	0.258	1	AL-1	KIDINS220
0.00245321	0.058056	0.826	0.737	1	AL-1	SYNE2
0.00380576	0.013846	0.393	0.337	1	AL-1	LARP4
0.00955306	0.0302498	0.808	0.742	1	AL-1	FTX
0	3.23491	0.736	0.103	0	CNT-PC	PWRN1
0	2.83922	0.764	0.172	0	CNT-PC	PAPPA
0	2.7382	0.747	0.147	0	CNT-PC	KSR2
0	2.63718	0.485	0.042	0	CNT-PC	SGCD
0	2.10473	0.693	0.133	0	CNT-PC	GATA3
0	2.01461	0.507	0.047	0	CNT-PC	SCNN1G
0	1.99782	0.465	0.039	0	CNT-PC	SCNN1B
0	1.7897	0.454	0.016	0	CNT-PC	ROR2
0	1.7232	0.518	0.065	0	CNT-PC	APCDD1L-DT
0	1.60603	0.414	0.019	0	CNT-PC	EYA4
0	1.52995	0.453	0.044	0	CNT-PC	AQP2
0	1.46457	0.346	0.01	0	CNT-PC	AC093583.1
0	1.4059	0.344	0.014	0	CNT-PC	SHCBP1
0	1.21286	0.35	0.02	0	CNT-PC	FXYD4
2.70357e-301	1.97367	0.609	0.103	7.13256e-297	CNT-PC	BMPR1B
3.99184e-292	2.51083	0.733	0.189	1.05313e-287	CNT-PC	TOX
8.90502e-291	2.78203	0.826	0.291	2.34932e-286	CNT-PC	PRKAG2
9.67151e-291	0.960791	0.273	0.014	2.55154e-286	CNT-PC	HACD1
1.17015e-270	1.81766	0.417	0.047	3.08709e-266	CNT-PC	AC093898.1
2.42606e-260	1.54016	0.276	0.018	6.40042e-256	CNT-PC	STC1
2.31168e-238	1.37326	0.409	0.051	6.09867e-234	CNT-PC	FAM20A
4.01542e-232	2.30579	0.778	0.28	1.05935e-227	CNT-PC	ABTB2
2.51148e-230	2.11223	0.581	0.123	6.62579e-226	CNT-PC	TEX41
2.07777e-215	1.69374	0.678	0.177	5.48158e-211	CNT-PC	FRY
9.5189e-215	1.2976	0.326	0.036	2.51128e-210	CNT-PC	LINC01482
1.11998e-213	1.07272	0.392	0.053	2.95474e-209	CNT-PC	RASAL1
3.05428e-208	1.04606	0.251	0.02	8.05781e-204	CNT-PC	PKIA
7.16721e-203	0.867809	0.307	0.033	1.89085e-198	CNT-PC	LINC02649
2.89192e-194	1.83071	0.823	0.354	7.62946e-190	CNT-PC	CADPS2
2.8027e-193	2.13207	0.622	0.177	7.3941e-189	CNT-PC	RALYL
[truncated: 10,675 more rows]
