# Supplementary material for: Uncovering a novel role of focal adhesion and interferon-gamma in cellular rejection of kidney allografts at single cell resolution
Source: Front Immunol. 2023 Mar 31;14:1139358. doi: 10.3389/fimmu.2023.1139358 (PMC10102512; doi:10.3389/fimmu.2023.1139358)
Supplement: Supplementary file 4 [file Table_4.xlsx]

## Sheet: Tcells_BorderlinevsTCMR
gene	p_val	avg_log2FC	pct.1	pct.2	p_val_adj
MALAT1	1.14075e-30	1.54377	1	0.944	3.00954e-26
MTRNR2L12	1.48918e-18	-2.44538	0.896	0.986	3.92876e-14
MBNL1	1.13288e-12	1.592	0.796	0.296	2.98876e-08
CHST11	7.7542e-10	1.49359	0.681	0.211	2.04571e-05
SKAP1	8.39756e-10	1.54666	0.659	0.197	2.21544e-05
PDE4D	3.64718e-09	1.7974	0.6	0.169	9.622e-05
BCL2	4.61707e-09	1.72329	0.596	0.169	0.000121807
IKZF1	5.18238e-09	1.60127	0.541	0.113	0.000136722
STAT4	9.87277e-09	2.30697	0.348	0	0.000260463
LPP	1.52598e-08	1.55339	0.548	0.127	0.000402583
PRKCH	2.07134e-08	1.40417	0.622	0.197	0.000546462
XIST	2.54391e-08	-1.43611	0	0.113	0.000671135
RAP1A	8.52177e-08	1.32841	0.419	0.056	0.00224821
CD247	1.19546e-07	1.61889	0.481	0.113	0.00315387
XAF1	1.51227e-07	1.29621	0.644	0.225	0.00398967
KLF12	1.56939e-07	1.72678	0.4	0.056	0.00414036
VAV3	1.61697e-07	1.83119	0.359	0.028	0.0042659
DOCK2	1.96833e-07	1.25372	0.57	0.169	0.00519284
PRKCA	2.07415e-07	1.38289	0.548	0.169	0.00547202
ELF1	2.13744e-07	1.57093	0.396	0.056	0.00563898
CAB39	2.22732e-07	1.83569	0.326	0.014	0.00587611
LINC00278	2.50935e-07	1.36238	0.474	0.099	0.00662017
BCL11B	3.30638e-07	1.69139	0.441	0.099	0.00872288
PPP2R2B	3.72682e-07	2.01992	0.315	0.014	0.00983209
LDLRAD4	3.94957e-07	1.04413	0.57	0.169	0.0104198
DCAF5	4.40611e-07	1.77128	0.285	0	0.0116242
DDX60	5.4511e-07	1.87349	0.281	0	0.0143811
IFI44L	5.9904e-07	1.95532	0.33	0.028	0.0158039
PTPRC	6.09366e-07	0.900789	0.667	0.254	0.0160763
MDFIC	7.66654e-07	1.98802	0.322	0.028	0.0202259
NCALD	7.7214e-07	1.47164	0.474	0.127	0.0203706
EPSTI1	7.77108e-07	1.29907	0.481	0.127	0.0205017
GPRIN3	8.18874e-07	1.34011	0.381	0.056	0.0216035
ZBTB20	8.74732e-07	1.00095	0.689	0.282	0.0230772
PLCL2	9.43856e-07	1.68864	0.344	0.042	0.0249008
PHIP	1.29062e-06	1.2914	0.381	0.056	0.034049
CELF2	1.34406e-06	1.07539	0.678	0.282	0.0354589
ETS1	1.39355e-06	1.38609	0.352	0.042	0.0367648
FLI1	1.41437e-06	1.20468	0.43	0.085	0.0373139
CD2	1.48985e-06	1.56932	0.363	0.056	0.0393052
MGAT5	1.55369e-06	1.94562	0.263	0	0.0409894
TOX	1.60298e-06	1.74551	0.485	0.155	0.0422898
LNPEP	2.03747e-06	0.956254	0.341	0.042	0.0537525
LCP2	2.23721e-06	0.81534	0.589	0.197	0.0590221
MIOX	2.34424e-06	2.31726	0.256	0	0.0618458
ELMO1	2.39364e-06	1.25623	0.537	0.169	0.0631489
FNDC3B	3.00684e-06	1.23061	0.419	0.099	0.0793263
MYCBP2	3.69852e-06	0.868174	0.552	0.183	0.0975745
LINC01934	3.87611e-06	1.30348	0.415	0.099	0.102259
DOCK10	4.45376e-06	1.07798	0.556	0.183	0.117499
ST6GAL1	4.7554e-06	0.998123	0.478	0.127	0.125457
GOLGA4	4.9171e-06	1.06043	0.404	0.085	0.129723
CD44	5.81723e-06	1.61753	0.293	0.028	0.15347
IQSEC1	6.13239e-06	1.47434	0.267	0.014	0.161785
RALGAPA2	6.43558e-06	1.64796	0.237	0	0.169783
PTPN4	6.60259e-06	1.61227	0.263	0.014	0.17419
ATXN1	6.82223e-06	0.96094	0.615	0.225	0.179984
CCDC91	9.66171e-06	1.40137	0.356	0.07	0.254895
CARD11	1.01346e-05	0.978768	0.53	0.183	0.267371
ZNF831	1.19203e-05	1.62029	0.252	0.014	0.314482
CDK14	1.21131e-05	1.55774	0.256	0.014	0.319568
UTY	1.21386e-05	0.860118	0.589	0.211	0.320242
UBE2D3	1.28535e-05	0.90384	0.356	0.07	0.3391
LINC02328	1.29128e-05	1.61698	0.248	0.014	0.340666
SNHG5	1.2932e-05	-1.74394	0.119	0.31	0.341172
EXOC4	1.38503e-05	1.16831	0.374	0.085	0.365398
PREX1	1.40157e-05	1.03649	0.404	0.099	0.369763
EXOC2	1.42169e-05	1.37533	0.252	0.014	0.37507
STIM2	1.44277e-05	1.26987	0.281	0.028	0.380631
GFOD1	1.52714e-05	1.81057	0.248	0.014	0.402889
IMMP2L	1.52796e-05	1.38222	0.344	0.07	0.403107
WIPF1	1.6209e-05	0.745331	0.444	0.113	0.427627
CBLB	1.63138e-05	0.991726	0.515	0.183	0.430391
COMMD10	1.69613e-05	1.36688	0.322	0.056	0.447474
IFNAR2	1.71659e-05	0.877437	0.356	0.07	0.452871
COP1	1.76461e-05	0.813955	0.411	0.099	0.465538
MAML2	1.81048e-05	1.33072	0.537	0.225	0.477642
SND1	1.81952e-05	1.18405	0.248	0.014	0.480026
EVL	1.8431e-05	0.853339	0.626	0.268	0.486247
PDE7B	1.88738e-05	2.0507	0.307	0.056	0.497927
PDE10A	1.98318e-05	1.55753	0.337	0.07	0.523203
ARID1B	2.0211e-05	1.04114	0.485	0.169	0.533206
FOXO1	2.08047e-05	1.23438	0.363	0.085	0.548871
RASSF1	2.09736e-05	1.4106	0.267	0.028	0.553326
KDM5D	2.13593e-05	1.40281	0.27	0.028	0.563501
CCNY	2.20795e-05	0.839016	0.33	0.056	0.582502
FAM120B	2.2731e-05	1.19962	0.341	0.07	0.599688
ARHGEF3	2.49368e-05	1.03574	0.404	0.113	0.657883
PRKY	2.7976e-05	0.702088	0.463	0.141	0.738063
RSRP1	2.92835e-05	0.598353	0.344	0.07	0.772559
AC019197.1	2.94424e-05	1.78927	0.237	0.014	0.77675
STOX2	3.03069e-05	-2.28242	0.059	0.211	0.799556
PIK3R1	3.07298e-05	1.40908	0.207	0	0.810713
USP9Y	3.13736e-05	0.654507	0.537	0.183	0.827698
RIN3	3.2372e-05	0.828226	0.344	0.07	0.854038
ATF7IP	3.45089e-05	0.805374	0.415	0.113	0.910414
PARP8	3.51428e-05	0.93286	0.489	0.169	0.927137
ANKRD12	3.5655e-05	0.961934	0.548	0.211	0.940649
ZNF148	3.72393e-05	1.15861	0.333	0.07	0.982447
PTK2B	3.83898e-05	0.687702	0.319	0.056	1
TANK	3.96004e-05	1.05197	0.315	0.056	1
SPPL3	4.02062e-05	0.873034	0.311	0.056	1
FBXL17	4.14777e-05	0.970413	0.407	0.113	1
ZFAND3	4.21122e-05	0.863824	0.533	0.197	1
RBM33	4.22794e-05	1.10825	0.259	0.028	1
SLC12A3	4.26881e-05	1.63338	0.23	0.014	1
ARHGAP15	4.39545e-05	0.924702	0.641	0.324	1
LRCH1	4.46029e-05	1.12981	0.281	0.042	1
TSPAN5	4.49789e-05	1.38039	0.304	0.056	1
HIVEP2	4.602e-05	1.27447	0.304	0.056	1
ATP10A	4.62395e-05	1.45974	0.274	0.042	1
N4BP2L2	4.72347e-05	0.832557	0.519	0.183	1
HLA-E	4.94072e-05	0.876673	0.385	0.099	1
UBAC2	5.01561e-05	0.640861	0.389	0.099	1
STK17B	5.19415e-05	1.07483	0.393	0.113	1
SP140	5.33462e-05	1.06664	0.367	0.099	1
SETBP1	5.34895e-05	1.24209	0.3	0.056	1
AC004687.1	5.43658e-05	1.36519	0.196	0	1
FNDC3A	5.67391e-05	0.815241	0.404	0.113	1
TBC1D4	5.71352e-05	1.20104	0.226	0.014	1
TRAPPC9	5.71974e-05	0.86817	0.448	0.141	1
DOCK11	5.87861e-05	0.642367	0.389	0.099	1
INPP4B	5.98082e-05	1.0768	0.389	0.113	1
SMYD3	6.37784e-05	1.0643	0.393	0.113	1
R3HDM1	6.39087e-05	1.09769	0.252	0.028	1
PCM1	6.51272e-05	0.874831	0.415	0.127	1
PAM	6.58019e-05	1.23304	0.381	0.113	1
RAB3GAP1	6.69114e-05	1.11616	0.274	0.042	1
TNFAIP8	6.99714e-05	0.709427	0.356	0.085	1
PRKCQ	7.12591e-05	0.980166	0.363	0.099	1
NCOA1	7.15623e-05	1.02118	0.396	0.127	1
SCFD2	7.50316e-05	1.12261	0.248	0.028	1
PCGF5	7.68693e-05	1.01053	0.248	0.028	1
SLFN12L	7.69005e-05	0.648259	0.641	0.296	1
SCAF11	8.43847e-05	0.888532	0.348	0.085	1
SH3KBP1	8.45036e-05	0.406201	0.422	0.127	1
CCDC88C	8.67595e-05	1.05021	0.359	0.099	1
CD53	8.70264e-05	0.935471	0.274	0.042	1
ANKRD44	8.7473e-05	0.818547	0.652	0.324	1
MT-CYB	8.77173e-05	-0.862568	0.815	0.817	1
NFATC2	8.81692e-05	0.887491	0.393	0.113	1
AOPEP	8.99158e-05	1.07132	0.315	0.07	1
SON	9.38999e-05	0.554212	0.537	0.197	1
AF165147.1	9.91126e-05	1.31127	0.241	0.028	1
ST8SIA4	0.000102638	0.939351	0.27	0.042	1
EMB	0.000103798	0.999006	0.267	0.042	1
NR3C1	0.000112502	1.13015	0.311	0.07	1
FAM172A	0.000112608	0.589022	0.389	0.113	1
IQGAP2	0.000113908	0.589399	0.437	0.141	1
ACTR3	0.000116794	1.06929	0.263	0.042	1
PAPOLA	0.000121236	1.03329	0.211	0.014	1
FARS2	0.000121982	1.11703	0.285	0.056	1
MT-ND5	0.000126025	0.431612	0.607	0.254	1
MX1	0.000136162	1.18671	0.278	0.056	1
MX2	0.000137929	1.37812	0.207	0.014	1
MAPRE2	0.000138184	1.30747	0.178	0	1
BABAM2	0.00014063	0.713826	0.367	0.099	1
STK39	0.000143483	0.948666	0.289	0.056	1
LCP1	0.000144254	1.12831	0.256	0.042	1
GMDS	0.000145347	0.947485	0.415	0.141	1
CEP85L	0.000146152	0.767244	0.407	0.127	1
ANK3	0.000147794	1.62493	0.274	0.056	1
FNIP1	0.000149073	1.22031	0.204	0.014	1
CYFIP2	0.000151915	0.973993	0.307	0.07	1
SAMD9L	0.000160785	0.411306	0.426	0.141	1
MT-ATP6	0.000162999	-0.895789	0.907	0.873	1
XRCC5	0.000163511	0.750932	0.289	0.056	1
SUCO	0.000166096	1.21957	0.174	0	1
SCAF8	0.000168762	0.884997	0.259	0.042	1
SAMSN1	0.000170556	1.20932	0.204	0.014	1
ZFYVE28	0.000173335	0.921501	0.352	0.099	1
KDM4C	0.000174518	0.780358	0.344	0.099	1
UBE3A	0.000182576	0.967721	0.256	0.042	1
OSBPL8	0.000186042	1.01012	0.278	0.056	1
CPQ	0.000186753	1.02774	0.256	0.042	1
RASGRP1	0.000187729	1.10758	0.274	0.056	1
HERC6	0.000192287	1.2749	0.196	0.014	1
TNFAIP2	0.0001931	-1.66565	0.126	0.282	1
VRK2	0.000197218	1.36494	0.196	0.014	1
MIR29B2CHG	0.000199478	1.31746	0.17	0	1
TGFBR1	0.000199478	1.19171	0.17	0	1
MTRNR2L1	0.000199478	1.42429	0.17	0	1
PHACTR2	0.000207858	1.08949	0.319	0.085	1
EIF2AK2	0.000210383	0.815759	0.344	0.099	1
LRRC8D	0.000213502	0.931588	0.278	0.056	1
ATXN10	0.000221903	0.65147	0.256	0.042	1
CUL4A	0.000223898	1.0196	0.222	0.028	1
PIP4K2A	0.000230902	0.885311	0.441	0.169	1
ITGA4	0.000233025	0.924732	0.367	0.113	1
ARL17B	0.000235359	0.908321	0.226	0.028	1
SP100	0.000238933	0.698562	0.544	0.239	1
OLA1	0.000239373	1.32296	0.167	0	1
MVB12B	0.000239373	1.40797	0.167	0	1
ANKIB1	0.000247231	0.989487	0.252	0.042	1
SECISBP2	0.000250019	1.02445	0.222	0.028	1
CCNH	0.000251417	0.972573	0.196	0.014	1
USP25	0.000252278	0.745955	0.3	0.07	1
RHOH	0.000253088	0.603596	0.344	0.099	1
AP3B1	0.000253918	0.570628	0.344	0.099	1
N4BP1	0.000262795	0.886757	0.322	0.085	1
GPX3	0.000264608	1.64219	0.189	0.014	1
NEAT1	0.000266984	0.558171	0.83	0.479	1
FTO	0.000276028	0.76818	0.27	0.056	1
LCORL	0.000284066	1.16397	0.193	0.014	1
GRK5	0.000286093	0.715477	0.27	0.056	1
MBD5	0.000286224	1.0126	0.415	0.155	1
TRIP12	0.000288279	0.682741	0.278	0.056	1
NCOA2	0.00029006	0.436104	0.4	0.127	1
TBC1D22A	0.000291543	0.644263	0.544	0.225	1
RFTN1	0.000293005	0.950111	0.244	0.042	1
HIBCH	0.000296104	1.13405	0.193	0.014	1
AKAP13	0.000297715	0.59185	0.504	0.211	1
SLC16A7	0.00030924	1.04945	0.219	0.028	1
ZNF292	0.000322691	0.606147	0.337	0.099	1
PTPN22	0.000325306	0.787537	0.322	0.085	1
GBP2	0.000325929	0.858437	0.241	0.042	1
DENND1B	0.000328336	0.397664	0.296	0.07	1
RPS6KA3	0.000332002	0.635253	0.341	0.099	1
GSAP	0.000334655	1.22393	0.215	0.028	1
CYTH4	0.000339922	1.19334	0.189	0.014	1
PRDM2	0.00034091	0.68716	0.289	0.07	1
ZHX2	0.000340911	0.949526	0.289	0.07	1
GPR174	0.000344918	0.870954	0.244	0.042	1
MAP3K5	0.000349558	0.845682	0.356	0.113	1
KIAA2026	0.000356911	0.700448	0.367	0.113	1
NCKAP1L	0.000379036	0.850708	0.215	0.028	1
MAN1A2	0.000380907	0.665236	0.244	0.042	1
GSK3B	0.000399575	0.748682	0.293	0.07	1
RAP1B	0.000402315	0.542224	0.315	0.085	1
TSPAN14	0.000406361	0.801168	0.215	0.028	1
DNMT3A	0.000407843	0.868059	0.285	0.07	1
CD226	0.000411614	1.12777	0.211	0.028	1
RFX3-AS1	0.000411651	1.33679	0.156	0	1
NFATC1	0.000411651	1.35029	0.156	0	1
ARAP2	0.000417818	0.51645	0.452	0.169	1
PSMB9	0.000428792	0.828033	0.185	0.014	1
B2M	0.000440529	0.45362	0.526	0.211	1
MLLT3	0.00044221	0.984295	0.304	0.085	1
PHF21A	0.000453222	0.736232	0.285	0.07	1
LCK	0.000462308	0.963504	0.326	0.099	1
RBMS1	0.000462316	0.819176	0.263	0.056	1
PHF3	0.000465545	0.555872	0.267	0.056	1
BBX	0.000466319	0.752094	0.289	0.07	1
TRIM56	0.000466815	0.915465	0.233	0.042	1
PAG1	0.000467172	0.901642	0.3	0.085	1
PARP14	0.000482746	0.689694	0.6	0.282	1
TXK	0.000492423	1.30829	0.152	0	1
APOL3	0.000492423	1.06316	0.152	0	1
CUL3	0.000494748	0.745083	0.311	0.085	1
CNOT6L	0.000500604	0.601478	0.293	0.07	1
PPP6R3	0.000502107	0.541383	0.363	0.113	1
STAT1	0.000505607	0.674265	0.559	0.254	1
IRF1	0.000508	0.92786	0.278	0.07	1
OXNAD1	0.000511577	0.774325	0.274	0.07	1
PARP9	0.000515343	0.708047	0.348	0.113	1
EXT1	0.000521078	1.21321	0.233	0.042	1
SLA	0.000527657	0.710205	0.352	0.113	1
KDM4B	0.000532614	0.942427	0.233	0.042	1
NEK7	0.000533628	1.02783	0.207	0.028	1
POLR2J3	0.000547516	0.668099	0.307	0.085	1
SUCLG2	0.000548474	0.63712	0.4	0.141	1
ATP11B	0.000551117	0.641399	0.304	0.085	1
FHIT	0.000562319	0.936687	0.356	0.127	1
DOCK8	0.000565236	0.670522	0.637	0.338	1
BTBD9	0.00056869	0.542184	0.441	0.169	1
CAMK2D	0.000570375	0.95143	0.296	0.085	1
PPP3CB	0.000575303	1.12229	0.226	0.042	1
XKR6	0.000578705	0.765986	0.304	0.085	1
ACACA	0.000578831	1.21475	0.2	0.028	1
PPP1R21	0.000587132	0.684589	0.285	0.07	1
IREB2	0.000588603	1.01603	0.148	0	1
SMAD4	0.000588603	1.10905	0.148	0	1
PRMT2	0.00058959	0.847068	0.256	0.056	1
FMNL3	0.000593993	0.756147	0.207	0.028	1
ZRANB2	0.000597764	0.479821	0.263	0.056	1
SPIDR	0.00059918	0.788138	0.522	0.239	1
ATP2B1	0.000608763	0.836078	0.178	0.014	1
SRBD1	0.000613754	0.767306	0.178	0.014	1
TRG-AS1	0.0006286	0.657817	0.393	0.141	1
CHCHD3	0.000629942	0.828169	0.204	0.028	1
VWA8	0.000630339	0.792168	0.278	0.07	1
PNISR	0.00063603	0.745193	0.485	0.211	1
SENP7	0.000636568	0.554458	0.311	0.085	1
RABGAP1L	0.000637518	0.501431	0.756	0.423	1
RUNX2	0.00064244	1.03285	0.2	0.028	1
AL683807.1	0.000647018	0.966736	0.204	0.028	1
DECR1	0.000652815	1.05124	0.174	0.014	1
TNKS	0.000659122	0.676483	0.281	0.07	1
ERBB4	0.00068398	1.17159	0.274	0.07	1
DGKH	0.000687384	0.984801	0.356	0.127	1
SNHG14	0.000698714	0.577454	0.322	0.099	1
SP110	0.000711892	0.51325	0.4	0.141	1
SMG7	0.000720081	0.912027	0.174	0.014	1
TMSB4X	0.000725968	0.990057	0.174	0.014	1
HNRNPA2B1	0.000727783	0.395371	0.311	0.085	1
PRKCB	0.000751473	0.728115	0.489	0.211	1
ZMYM2	0.000775709	0.624978	0.326	0.099	1
THEMIS	0.000783161	1.04164	0.311	0.099	1
TRAPPC12	0.000792742	0.813265	0.248	0.056	1
CD2AP	0.000797614	0.737842	0.226	0.042	1
ADAMTS17	0.000799304	1.36219	0.196	0.028	1
RELCH	0.000807765	0.85168	0.2	0.028	1
RAB8B	0.000809624	0.637308	0.252	0.056	1
APBB1IP	0.000811646	0.323295	0.5	0.197	1
CD47	0.00081722	1.01121	0.17	0.014	1
EPS15	0.000817581	0.585369	0.319	0.099	1
LINC02100	0.0008239	1.05	0.17	0.014	1
RIPOR2	0.00082786	0.746545	0.489	0.225	1
MEF2A	0.000830112	0.762102	0.344	0.113	1
SMAP1	0.000838887	0.551229	0.2	0.028	1
GALNT1	0.000838887	0.680847	0.2	0.028	1
TAFA1	0.000839148	1.28558	0.141	0	1
ANKH	0.000839148	1.16196	0.141	0	1
PIK3C3	0.000839148	1.04014	0.141	0	1
MIR4435-2HG	0.000847181	0.940407	0.222	0.042	1
FGGY	0.000851132	1.03397	0.17	0.014	1
LINC01138	0.000859445	0.859249	0.222	0.042	1
SUSD6	0.000872754	0.632636	0.252	0.056	1
GALNT10	0.000875719	0.979386	0.196	0.028	1
MNAT1	0.000886468	0.997231	0.219	0.042	1
ZNF638	0.000909326	0.524438	0.422	0.169	1
DYRK1A	0.000913171	0.450613	0.341	0.113	1
FOXJ3	0.000939188	0.885668	0.241	0.056	1
MED13	0.000948476	0.478692	0.319	0.099	1
ATP2C1	0.000951662	0.786521	0.196	0.028	1
MECOM	0.000958605	0.677717	0.293	0.085	1
PARP12	0.000979388	0.690327	0.27	0.07	1
DOCK9	0.000979767	0.848845	0.244	0.056	1
URI1	0.000980758	0.712946	0.196	0.028	1
DICER1	0.000988159	0.703749	0.196	0.028	1
DHX9	0.00100089	0.934795	0.137	0	1
PLXNC1	0.00100089	1.08742	0.137	0	1
PLCG1	0.00100869	1.16705	0.163	0.014	1
ATP8A1	0.00105272	0.666567	0.274	0.07	1
BBS9	0.00107666	1.22022	0.163	0.014	1
ZDHHC21	0.00107666	0.971202	0.163	0.014	1
ANKRD36	0.00107728	0.657229	0.248	0.056	1
DDX3Y	0.00109861	0.796835	0.263	0.07	1
PAN3	0.00110612	0.526919	0.459	0.183	1
TMC6	0.0011072	0.735271	0.244	0.056	1
FOXO3	0.0011203	0.846907	0.193	0.028	1
RASA2	0.00112988	0.51202	0.448	0.183	1
RALY	0.0011304	0.784639	0.219	0.042	1
FBXO11	0.00116441	0.458815	0.389	0.141	1
CNOT4	0.00118445	0.630095	0.244	0.056	1
PHC3	0.00119015	0.557804	0.381	0.141	1
LEF1	0.00119299	1.2706	0.133	0	1
PCNX4	0.00119989	1.03531	0.185	0.028	1
WDPCP	0.00121822	1.01667	0.185	0.028	1
SLC30A9	0.00122174	0.645328	0.219	0.042	1
TGFBR2	0.00122522	0.588598	0.363	0.127	1
SCAPER	0.00122875	0.539593	0.363	0.127	1
FYN	0.00123735	0.76077	0.493	0.225	1
VPS13B	0.00124695	0.366585	0.522	0.225	1
ST8SIA1	0.00126096	0.945818	0.215	0.042	1
NEDD9	0.00126185	0.762093	0.407	0.169	1
RPS6KC1	0.00126991	0.710017	0.215	0.042	1
DDHD1	0.00128373	0.443815	0.244	0.056	1
DNAJB14	0.00130132	0.612564	0.263	0.07	1
RCSD1	0.00133425	0.513787	0.289	0.085	1
RASA1	0.00135094	0.534587	0.289	0.085	1
ZBTB1	0.00137807	0.49597	0.189	0.028	1
PAK2	0.00138177	0.785441	0.278	0.085	1
CERT1	0.00138618	0.757405	0.211	0.042	1
CDK13	0.00141865	0.459503	0.459	0.197	1
LUC7L2	0.00142039	0.585374	0.237	0.056	1
IFI6	0.00142102	1.11799	0.13	0	1
CTBP2	0.00142102	1.12766	0.13	0	1
PRR5L	0.00142102	1.03434	0.13	0	1
PTGDR	0.00142102	1.20405	0.13	0	1
COL4A4	0.00142538	-1.20156	0.033	0.127	1
ERP44	0.00143372	0.732588	0.159	0.014	1
ZCCHC7	0.00143709	0.507398	0.426	0.169	1
PTBP3	0.00146628	0.902127	0.23	0.056	1
LRCH3	0.00146665	0.382604	0.319	0.099	1
SEMA4D	0.00149464	0.433654	0.452	0.183	1
CEP57	0.00150983	1.12682	0.156	0.014	1
TRA2A	0.00151772	0.454252	0.333	0.113	1
SEPTIN6	0.00152884	0.555114	0.289	0.085	1
ZNF506	0.00156746	0.958884	0.181	0.028	1
LINC00685	0.00157197	1.09531	0.156	0.014	1
HDAC7	0.00158468	1.09133	0.156	0.014	1
RBL2	0.00160954	0.569367	0.304	0.099	1
ACBD6	0.00161038	0.960809	0.156	0.014	1
LINC01473	0.00161038	1.10111	0.156	0.014	1
MT-CO3	0.00161249	-0.611334	0.974	0.986	1
DGCR2	0.00162337	0.935442	0.156	0.014	1
CASP8	0.00163026	0.881615	0.274	0.085	1
PDE7A	0.00163341	0.437357	0.456	0.197	1
IPO9	0.00164355	0.510791	0.185	0.028	1
XRN2	0.00165575	0.572505	0.185	0.028	1
TENT2	0.00169034	0.481803	0.307	0.099	1
ZNF277	0.00169155	1.16125	0.126	0	1
TSC22D2	0.00169155	0.864653	0.126	0	1
CWC27	0.00169155	1.00432	0.126	0	1
FBXL4	0.00169155	0.934317	0.126	0	1
METTL15	0.0016948	1.19164	0.152	0.014	1
JAZF1	0.00169676	0.352013	0.289	0.085	1
NEBL	0.00171097	0.80386	0.2	0.042	1
MAGED1	0.00173084	0.83313	0.156	0.014	1
CSGALNACT2	0.00174472	0.66442	0.156	0.014	1
FRYL	0.00177366	0.407908	0.404	0.155	1
NBAS	0.00177457	0.508677	0.259	0.07	1
ITPK1	0.00178201	0.787781	0.233	0.056	1
EPC1	0.00178431	0.587818	0.326	0.113	1
SAMD3	0.00180957	0.957826	0.289	0.099	1
CCND2	0.00184078	0.834193	0.178	0.028	1
VPS13D	0.00186214	0.523796	0.322	0.113	1
PPP3CC	0.00189077	0.422672	0.304	0.099	1
APOL6	0.00189247	0.802283	0.207	0.042	1
SPATA5	0.00191168	0.926541	0.204	0.042	1
DTNB	0.00192905	0.394872	0.233	0.056	1
SDCCAG8	0.00193254	0.663238	0.256	0.07	1
SETD5	0.00193608	0.566462	0.304	0.099	1
KAT6A	0.00193764	0.353796	0.389	0.141	1
PI4KA	0.00194276	0.525149	0.307	0.099	1
PRKACB	0.00194399	0.433661	0.181	0.028	1
ALG13	0.00194399	0.594559	0.181	0.028	1
GPBP1	0.00195652	0.288423	0.333	0.113	1
RBM47	0.00200256	-1.04213	0.256	0.394	1
KMT2D	0.00200623	0.804568	0.152	0.014	1
RASGRF2	0.00201233	1.08879	0.122	0	1
GPC5	0.00201233	1.22746	0.122	0	1
TTLL5	0.00201233	0.888856	0.122	0	1
RUNX1	0.00202154	0.293604	0.544	0.268	1
FAM53B	0.00202813	0.489605	0.207	0.042	1
XRN1	0.0020319	0.283345	0.474	0.197	1
SLC8A1	0.00204047	0.818553	0.311	0.113	1
VAV1	0.00206013	0.510047	0.322	0.113	1
DENND6A	0.00206156	0.740973	0.23	0.056	1
ARL15	0.00206684	0.51421	0.507	0.254	1
SOS2	0.00210727	0.522162	0.204	0.042	1
ZC3HAV1	0.00211426	0.455249	0.437	0.183	1
TPD52	0.00211914	0.763109	0.178	0.028	1
TASOR2	0.00212441	0.541476	0.256	0.07	1
MTMR1	0.00214563	1.02378	0.148	0.014	1
AGFG1	0.0021579	0.862829	0.2	0.042	1
NFKB1	0.00217298	0.841644	0.2	0.042	1
RC3H1	0.00220871	0.405002	0.278	0.085	1
MT-ND6	0.00223831	0.452885	0.393	0.155	1
SIPA1L1	0.00224221	0.621856	0.422	0.183	1
UMAD1	0.00224252	0.719363	0.204	0.042	1
STXBP5	0.00226905	0.614298	0.252	0.07	1
TBCK	0.00228649	0.666021	0.274	0.085	1
CMSS1	0.00232412	1.00168	0.148	0.014	1
SPOPL	0.00239251	0.867515	0.119	0	1
ATF2	0.00239251	0.902899	0.119	0	1
TTN-AS1	0.00239251	0.87744	0.119	0	1
AC245297.3	0.00239556	0.672259	0.174	0.028	1
ETNK1	0.00239925	0.84234	0.148	0.014	1
UBQLN1	0.00239925	0.812209	0.148	0.014	1
CHIC2	0.00241838	0.753626	0.148	0.014	1
ZMYM5	0.00243764	0.813697	0.148	0.014	1
DNAJC1	0.00244616	0.445287	0.341	0.127	1
ZCCHC2	0.00244897	0.875116	0.174	0.028	1
PRH1	0.00245705	0.684368	0.148	0.014	1
PTPN1	0.00245705	0.647281	0.148	0.014	1
UTRN	0.00245999	0.439973	0.715	0.394	1
PCNX1	0.00247391	0.457917	0.385	0.155	1
PLPP1	0.00247753	1.07124	0.17	0.028	1
SUPT3H	0.00248337	0.282703	0.256	0.07	1
SPECC1L	0.00250346	0.872875	0.174	0.028	1
WDR70	0.00251209	0.631924	0.333	0.127	1
CKLF	0.00254039	0.712348	0.174	0.028	1
ERCC6L2	0.00258282	0.603586	0.2	0.042	1
RB1CC1	0.00259675	0.747398	0.174	0.028	1
ZDHHC20	0.00259742	0.584421	0.333	0.127	1
YY1	0.00261578	0.675873	0.174	0.028	1
NCK2	0.00267282	0.624146	0.2	0.042	1
TBC1D14	0.00267365	0.665916	0.174	0.028	1
KTN1	0.002685	0.470649	0.244	0.07	1
STAMBPL1	0.00273399	0.880968	0.144	0.014	1
DPH6	0.00273399	1.02474	0.144	0.014	1
KLRD1	0.0027643	0.705957	0.193	0.042	1
CASK	0.00277043	0.785955	0.326	0.127	1
GTDC1	0.00278836	0.633344	0.222	0.056	1
CASP4	0.00280366	0.363983	0.2	0.042	1
UGGT1	0.00280777	0.850914	0.17	0.028	1
CD8A	0.00282209	0.847558	0.144	0.014	1
MAN2A1	0.00282357	0.758023	0.215	0.056	1
CREB1	0.0028318	0.480005	0.248	0.07	1
HELB	0.00283995	1.05244	0.167	0.028	1
PRDM1	0.00284287	0.97601	0.115	0	1
SEM1	0.00284287	0.833837	0.115	0	1
GALNT7	0.00284288	0.906997	0.115	0	1
FAM3C	0.00284288	0.947364	0.115	0	1
ZNF600	0.00284288	0.933593	0.115	0	1
VOPP1	0.00286687	0.462719	0.381	0.155	1
ZNF654	0.00286711	0.655545	0.144	0.014	1
U2SURP	0.00287005	0.793288	0.17	0.028	1
LINC00299	0.00288132	1.07795	0.193	0.042	1
SIK2	0.00290125	0.912609	0.193	0.042	1
IPCEF1	0.00291912	0.736627	0.219	0.056	1
OPA1	0.0029336	0.735578	0.17	0.028	1
HECTD4	0.00295643	0.419628	0.27	0.085	1
RANBP9	0.00304237	0.756337	0.17	0.028	1
XYLT1	0.00304557	0.49184	0.319	0.113	1
MSN	0.00307905	0.324636	0.244	0.07	1
DISC1	0.00314635	0.67043	0.263	0.085	1
PTPRM	0.00314786	0.876598	0.256	0.085	1
PREP	0.00319394	0.800345	0.167	0.028	1
CUL1	0.00319686	0.494398	0.219	0.056	1
PCMTD1	0.00322407	0.36798	0.17	0.028	1
FUS	0.00322572	0.372909	0.481	0.211	1
MICU2	0.00323845	0.699535	0.219	0.056	1
ABI1	0.00325481	0.609289	0.241	0.07	1
TRIM33	0.00325586	0.252128	0.222	0.056	1
PDSS2	0.00329527	0.654032	0.244	0.07	1
FUBP1	0.00331254	0.669377	0.167	0.028	1
BTN3A2	0.00332009	0.646	0.263	0.085	1
MT-ND4	0.00336259	-0.66552	0.841	0.831	1
ARHGAP30	0.00336868	0.533819	0.311	0.113	1
LINC01184	0.00337617	1.09665	0.111	0	1
SH3BP5	0.00337618	0.768788	0.111	0	1
RGS12	0.00337618	0.970345	0.111	0	1
UBE2L6	0.00337618	0.853387	0.111	0	1
INPP4A	0.00338724	0.364875	0.396	0.169	1
GALK2	0.00342369	0.812307	0.141	0.014	1
DIS3L	0.00342369	0.774502	0.141	0.014	1
SLAMF1	0.00345074	0.565846	0.141	0.014	1
ZBP1	0.00345074	0.466861	0.141	0.014	1
COG5	0.00345214	0.417686	0.341	0.127	1
DIDO1	0.00351323	0.645125	0.193	0.042	1
PPP2R5A	0.00356185	0.682066	0.167	0.028	1
LMF1	0.00359807	0.901031	0.189	0.042	1
IFI44	0.00360409	0.713164	0.215	0.056	1
SLC9A9	0.00360937	0.543312	0.315	0.113	1
BACH2	0.00365892	1.64895	0.137	0.014	1
LARP4B	0.00370004	0.436951	0.315	0.113	1
USP20	0.0037195	0.607445	0.167	0.028	1
MARCH7	0.00374681	0.313293	0.244	0.07	1
NUTM2B-AS1	0.00375337	0.326516	0.219	0.056	1
RLF	0.00377348	0.675408	0.189	0.042	1
TRIM66	0.00377348	0.660379	0.189	0.042	1
TUBGCP3	0.00379335	0.801972	0.163	0.028	1
INTS6	0.00383547	0.496752	0.193	0.042	1
C6orf62	0.00389571	0.390945	0.289	0.099	1
VAC14	0.00389738	0.784315	0.137	0.014	1
ST6GALNAC3	0.00390348	0.871394	0.189	0.042	1
STRBP	0.00392998	0.728812	0.189	0.042	1
MT-CO2	0.00393059	-0.724358	0.9	0.845	1
ABHD3	0.00396954	0.851253	0.185	0.042	1
EPB41L3	0.00399039	0.879808	0.137	0.014	1
CCDC7	0.00399665	0.867209	0.185	0.042	1
RALGPS1	0.00400743	0.925117	0.107	0	1
WIPI1	0.00400743	1.00657	0.107	0	1
PLSCR1	0.00400744	0.855311	0.107	0	1
TMEM161B-AS1	0.00400744	0.812011	0.107	0	1
ANKDD1A	0.00400744	1.05215	0.107	0	1
TRPM2	0.00400744	1.0077	0.107	0	1
C1GALT1	0.00402183	0.748094	0.137	0.014	1
LINC01684	0.00402183	0.901279	0.137	0.014	1
MYO5A	0.00402902	0.275591	0.281	0.099	1
RNF19A	0.00404637	0.621353	0.341	0.141	1
ZNF124	0.0040535	0.712824	0.137	0.014	1
SRGAP2	0.00407795	0.779492	0.163	0.028	1
SLC2A13	0.0040854	0.785845	0.137	0.014	1
FAM120A	0.00410935	0.566708	0.215	0.056	1
ZNF611	0.00418623	0.598868	0.237	0.07	1
FRS2	0.00421761	0.93131	0.159	0.028	1
CNNM2	0.00422959	1.05085	0.133	0.014	1
TRPC4AP	0.00424195	0.444601	0.215	0.056	1
ASCC3	0.00424861	0.270228	0.374	0.155	1
CLIP4	0.00425786	0.683426	0.163	0.028	1
JARID2	0.00430181	0.734379	0.348	0.155	1
GRB2	0.00431374	0.299581	0.348	0.141	1
SP3	0.00431541	0.497209	0.237	0.07	1
CDC14A	0.00433096	1.0282	0.133	0.014	1
TRAF3IP2-AS1	0.00433096	1.01046	0.133	0.014	1
RUNX3	0.00439313	0.51243	0.304	0.113	1
RIC1	0.00441327	0.640975	0.163	0.028	1
PELI1	0.00443452	1.03912	0.133	0.014	1
PIBF1	0.00444941	0.37668	0.33	0.127	1
CPSF6	0.00445376	0.609765	0.185	0.042	1
SOS1	0.00449802	0.346353	0.422	0.183	1
PPP3R1	0.00455846	0.716163	0.207	0.056	1
EXOC6	0.00457521	0.725168	0.185	0.042	1
TPST1	0.00459693	-1.26612	0.033	0.113	1
ADD1	0.00460508	0.460882	0.215	0.056	1
ANKHD1	0.00461665	0.345793	0.478	0.225	1
CDYL	0.00463706	0.533873	0.185	0.042	1
ARHGEF12	0.00466828	0.353432	0.237	0.07	1
PABPC1	0.00470256	0.531196	0.274	0.099	1
RELL1	0.00475438	0.722812	0.104	0	1
SERINC1	0.00475439	0.828331	0.104	0	1
GIMAP5	0.00475439	0.764801	0.104	0	1
XPO7	0.00475439	0.898224	0.104	0	1
SCYL2	0.00475439	0.799076	0.104	0	1
CHM	0.00475439	0.847712	0.104	0	1
SRGN	0.00475439	0.96636	0.104	0	1
MARF1	0.00475882	0.82052	0.133	0.014	1
RHBDD1	0.00476795	0.754536	0.159	0.028	1
RBM26	0.00476824	0.31788	0.304	0.113	1
CRIM1	0.00482157	0.592225	0.211	0.056	1
HSPA9	0.00483373	0.652045	0.133	0.014	1
VTA1	0.00483374	0.59561	0.133	0.014	1
NAALADL2	0.0048368	0.871807	0.159	0.028	1
ADGRE5	0.00484111	0.347421	0.415	0.183	1
MGMT	0.00496663	0.941417	0.156	0.028	1
FANCD2	0.00497128	-1.07763	0.033	0.113	1
BIRC6	0.00498135	0.256312	0.53	0.254	1
STK24	0.00498278	0.613827	0.207	0.056	1
ITSN2	0.00504733	0.364522	0.407	0.169	1
ZNF207	0.00506776	0.547721	0.233	0.07	1
TAPT1-AS1	0.00508759	-1.38493	0.111	0.225	1
NUP160	0.00511185	0.874203	0.156	0.028	1
DOP1A	0.00513169	0.559611	0.23	0.07	1
ITPR2	0.00514328	0.440676	0.407	0.183	1
STAT2	0.0051508	0.690734	0.267	0.099	1
RAP1GDS1	0.00520329	0.5248	0.3	0.113	1
FBXW7	0.00521775	0.4286	0.326	0.127	1
MEGF9	0.00522483	0.982949	0.13	0.014	1
CCNT2	0.00526089	0.690854	0.156	0.028	1
ATG7	0.00526905	0.403955	0.37	0.155	1
DYM	0.00527285	0.425233	0.326	0.127	1
OGDH	0.0053409	0.546023	0.207	0.056	1
RFX3	0.00534656	0.721192	0.204	0.056	1
ITPR1	0.00540845	0.631357	0.207	0.056	1
TRPS1	0.00544373	0.418401	0.363	0.155	1
PPP2R2A	0.00547678	0.412341	0.207	0.056	1
PRKD2	0.00550805	0.327283	0.352	0.141	1
KLRK1	0.00553205	0.679755	0.222	0.07	1
ATP2A3	0.00554183	0.448549	0.256	0.085	1
CTSD	0.00555316	0.725666	0.204	0.056	1
CASD1	0.0055708	0.694775	0.156	0.028	1
SETX	0.0055846	0.421078	0.456	0.211	1
ARL4C	0.00559071	0.797432	0.156	0.028	1
DENR	0.00563797	0.749341	0.1	0	1
TVP23C	0.00563797	0.902917	0.1	0	1
RPS19	0.00563797	0.778684	0.1	0	1
ABCD3	0.00563799	0.86218	0.1	0	1
MRPL1	0.00563799	0.797544	0.1	0	1
PLAC8	0.00563799	0.947615	0.1	0	1
ITGA2	0.00563799	0.912288	0.1	0	1
CMTR1	0.00563799	0.874117	0.1	0	1
SESN1	0.00563799	0.833345	0.1	0	1
PITPNM2	0.00563799	0.917611	0.1	0	1
VTI1B	0.00563799	0.766007	0.1	0	1
ZNF267	0.00563799	0.739466	0.1	0	1
LGALS9	0.00563799	0.845443	0.1	0	1
TNIK	0.00568498	0.767271	0.222	0.07	1
PRPF38B	0.0057802	0.433125	0.359	0.155	1
LCOR	0.00578381	0.533199	0.244	0.085	1
HSH2D	0.00581397	0.61556	0.156	0.028	1
AAK1	0.00582663	0.31688	0.504	0.254	1
NLRP1	0.00583821	0.500463	0.326	0.127	1
DENND1A	0.00586186	0.472197	0.296	0.113	1
ZEB1	0.00586723	0.319308	0.259	0.085	1
CLOCK	0.00593908	0.565156	0.156	0.028	1
SLC38A1	0.00598464	0.36803	0.252	0.085	1
SH3BGRL	0.00598814	0.624281	0.204	0.056	1
VMP1	0.00603737	0.353454	0.393	0.169	1
LCLAT1	0.0060571	1.02798	0.126	0.014	1
MIATNB	0.00606665	0.527472	0.156	0.028	1
ATP11A	0.00607391	0.512904	0.226	0.07	1
HDAC4	0.00608361	0.603601	0.248	0.085	1
ENSA	0.00610068	0.761391	0.152	0.028	1
MCUB	0.00610971	0.56992	0.156	0.028	1
ZNRF2	0.00614439	0.750181	0.152	0.028	1
ATP2B4	0.00618779	0.510706	0.293	0.113	1
MOSMO	0.00629835	0.77384	0.126	0.014	1
KPNB1	0.00631812	0.407122	0.252	0.085	1
CD84	0.00633395	0.787508	0.174	0.042	1
RNF13	0.00635184	0.618951	0.178	0.042	1
TAB2	0.00639043	0.392142	0.252	0.085	1
CDC73	0.00641266	0.817109	0.152	0.028	1
CRADD	0.00643635	0.657045	0.178	0.042	1
ZDHHC14	0.00648521	0.575907	0.226	0.07	1
MEF2B	0.00651754	-1.47781	0.085	0.183	1
AGO2	0.00653425	0.429427	0.204	0.056	1
SAP130	0.00654822	0.688047	0.126	0.014	1
AC016831.7	0.00654822	0.723313	0.126	0.014	1
KLHL20	0.0065507	0.655215	0.152	0.028	1
CCDC69	0.00665064	0.605113	0.126	0.014	1
TESPA1	0.00670237	0.803704	0.126	0.014	1
SNHG22	0.00670238	0.719213	0.126	0.014	1
TDRD3	0.00675227	0.653186	0.2	0.056	1
TRGC2	0.00675449	0.607518	0.126	0.014	1
COPA	0.00681071	0.6675	0.152	0.028	1
GPD2	0.00683483	0.584467	0.152	0.028	1
TNFSF10	0.00685172	0.529155	0.178	0.042	1
DDX60L	0.00686215	0.520718	0.311	0.127	1
SCLT1	0.00691159	0.420199	0.363	0.155	1
CTCF	0.00702546	-1.2478	0.159	0.268	1
ELOVL5	0.00703035	0.556042	0.152	0.028	1
VPS8	0.00705255	0.504235	0.2	0.056	1
ADAMTSL4-AS1	0.00708001	0.522455	0.152	0.028	1
TAP2	0.00708001	0.583483	0.152	0.028	1
LMBRD1	0.00718028	0.449187	0.152	0.028	1
TTC3	0.00720715	0.409627	0.337	0.141	1
ARID5B	0.00723059	0.747585	0.259	0.099	1
PPP1R16B	0.00725849	0.261874	0.315	0.127	1
SCO2	0.00727392	0.909352	0.148	0.028	1
PPHLN1	0.00727434	0.499575	0.2	0.056	1
SH3GLB2	0.00728311	-1.27392	0.074	0.169	1
WDFY1	0.00731482	0.578471	0.263	0.099	1
FEZ2	0.0073262	0.855001	0.122	0.014	1
DHFR	0.00735348	-1.1449	0.044	0.127	1
SRSF5	0.0073796	0.645454	0.3	0.127	1
AKT3	0.00738476	0.587921	0.281	0.113	1
ZBTB7A	0.00738514	0.298384	0.274	0.099	1
AGAP1	0.00740524	0.979149	0.17	0.042	1
TBC1D16	0.00742513	-1.27057	0.044	0.127	1
SPATA13	0.00743825	0.416515	0.319	0.127	1
JAK1	0.0074571	0.487815	0.374	0.169	1
SEPTIN7	0.00748728	0.573068	0.219	0.07	1
PTPN7	0.00760014	0.46453	0.267	0.099	1
MBNL2	0.00762128	0.598759	0.174	0.042	1
FBXW11	0.00764167	0.340979	0.267	0.099	1
SFXN1	0.0076713	0.663337	0.174	0.042	1
PTBP2	0.00777226	0.316943	0.174	0.042	1
HUWE1	0.0077822	0.469788	0.241	0.085	1
CORO7	0.007795	0.761187	0.122	0.014	1
USP16	0.007795	0.612105	0.122	0.014	1
CD96	0.00781276	0.259079	0.53	0.282	1
AC008014.1	0.00784969	0.609012	0.219	0.07	1
LINC00861	0.00785545	0.733232	0.122	0.014	1
RPS24	0.00785545	0.606013	0.122	0.014	1
SHFL	0.00785545	0.64461	0.122	0.014	1
WDR11	0.00791632	0.568719	0.122	0.014	1
KIF1C	0.0079246	-1.16995	0.037	0.113	1
SEL1L	0.00797761	0.578022	0.122	0.014	1
MMP25-AS1	0.00797761	0.589811	0.122	0.014	1
KCTD13	0.0080288	0.582228	0.148	0.028	1
FBXW4	0.00806787	0.640992	0.17	0.042	1
MAP2K4	0.00806787	0.630093	0.17	0.042	1
ZNF407	0.00811663	0.25691	0.289	0.113	1
NUDCD3	0.00818807	0.427436	0.174	0.042	1
CREBBP	0.00827797	0.415375	0.293	0.113	1
LLGL2	0.00831012	0.66565	0.193	0.056	1
MAP3K4	0.00831493	0.493587	0.148	0.028	1
TLE4	0.00837326	0.456801	0.148	0.028	1
PI4K2B	0.00843194	0.553287	0.148	0.028	1
CD74	0.00843194	0.497633	0.148	0.028	1
KIF21A	0.00843194	0.546227	0.148	0.028	1
BTBD11	0.00844622	0.832775	0.17	0.042	1
HNRNPM	0.00844622	0.561843	0.17	0.042	1
CYLD	0.00855443	0.517532	0.196	0.056	1
ITK	0.00859869	0.635949	0.319	0.141	1
SF1	0.0087128	0.44035	0.196	0.056	1
PYHIN1	0.00873537	0.484517	0.337	0.155	1
C5orf56	0.00875534	0.339971	0.289	0.113	1
MCL1	0.00878612	0.828636	0.119	0.014	1
FOXN2	0.00883868	0.54989	0.193	0.056	1
SHISA5	0.00885431	0.712982	0.119	0.014	1
MSI2	0.00886871	0.327206	0.459	0.225	1
AVL9	0.00886993	0.375704	0.289	0.113	1
PPP3CA	0.008875	0.490818	0.307	0.127	1
HNRNPDL	0.00896543	0.387315	0.307	0.127	1
MED27	0.00897422	0.701431	0.144	0.028	1
ERC1	0.00899465	0.284693	0.293	0.113	1
SESTD1	0.00906173	0.689594	0.119	0.014	1
RPS6KB1	0.0090729	0.505141	0.17	0.042	1
BPTF	0.00915068	0.377624	0.504	0.254	1
PLEKHA2	0.00920786	0.63148	0.237	0.085	1
TCF12	0.00921031	0.373682	0.463	0.239	1
BCLAF1	0.00921416	0.421674	0.263	0.099	1
ZRANB3	0.00922896	0.731726	0.144	0.028	1
ZFAND6	0.00926372	0.41318	0.263	0.099	1
TDRD7	0.00927347	0.548458	0.119	0.014	1
GALNT2	0.00933984	0.555424	0.193	0.056	1
SLK	0.00934503	0.704831	0.119	0.014	1
HNRNPLL	0.00937123	0.485712	0.17	0.042	1
TRIM14	0.00939706	0.467675	0.193	0.056	1
AKR1A1	0.00941708	0.521137	0.119	0.014	1
TMEM168	0.00941708	0.36563	0.119	0.014	1
ENOX2	0.00941708	0.573534	0.119	0.014	1
PSTPIP1	0.00947188	0.668492	0.189	0.056	1
SENP6	0.00947236	0.319978	0.367	0.155	1
USP47	0.00947768	0.40494	0.307	0.127	1
LUZP1	0.00947962	0.784716	0.141	0.028	1
SPTBN1	0.00949013	0.642464	0.144	0.028	1
ARHGAP25	0.00954226	0.509443	0.344	0.155	1
SPAG9	0.00958924	-1.40156	0.215	0.31	1
RNASEH2B	0.00960372	0.324387	0.167	0.042	1
MIR181A1HG	0.00962314	0.614869	0.144	0.028	1
ZEB2	0.00964744	0.891686	0.333	0.155	1
PDE4B	0.00967761	0.752649	0.189	0.056	1
PLCL1	0.00969031	0.584832	0.144	0.028	1
GIMAP7	0.00969031	0.503217	0.144	0.028	1
SAMD9	0.00971964	0.374632	0.196	0.056	1
RABGAP1	0.00974074	0.440234	0.17	0.042	1
KIAA1109	0.00977943	0.447206	0.304	0.127	1
RBM6	0.00979905	-0.750712	0.641	0.606	1
VTI1A	0.00985577	0.430885	0.381	0.183	1
PRPF8	0.00997649	0.769617	0.115	0.014	1
CBFB	0.01001	0.494564	0.237	0.085	1
AC139887.2	0.0100258	0.619331	0.252	0.099	1
PSMF1	0.0100539	0.71638	0.115	0.014	1
EXOC1	0.0101085	0.431382	0.193	0.056	1
YWHAZ	0.0101293	0.502434	0.215	0.07	1
ATR	0.0101992	0.265931	0.359	0.155	1
KMT5B	0.0102937	0.470615	0.193	0.056	1
CDC27	0.0103819	0.521355	0.189	0.056	1
LYST	0.0104344	0.361874	0.567	0.31	1
PRIM2	0.0104564	0.599809	0.141	0.028	1
RAB35	0.0105299	0.731369	0.115	0.014	1
FBXO28	0.0105816	0.584411	0.167	0.042	1
CERS6	0.010603	0.664225	0.141	0.028	1
NCOR2	0.0106889	0.34401	0.241	0.085	1
RAB11FIP2	0.010693	0.683563	0.115	0.014	1
CCNT1	0.010693	0.690942	0.115	0.014	1
LIMS1	0.0106941	0.484253	0.252	0.099	1
RPS6KA2	0.0107754	0.917415	0.115	0.014	1
PECAM1	0.0107804	-1.37903	0.111	0.211	1
PHF11	0.0108569	0.453555	0.167	0.042	1
MACF1	0.0108762	0.268396	0.748	0.408	1
TBL1X	0.0108763	0.465314	0.233	0.085	1
ETV6	0.0108775	0.429501	0.359	0.169	1
SPATS2L	0.010933	0.374712	0.193	0.056	1
RAB30-DT	0.0109418	0.583838	0.115	0.014	1
EXOC7	0.0109418	0.633375	0.115	0.014	1
SP4	0.0109673	0.93226	0.137	0.028	1
CCDC93	0.0109776	0.560739	0.141	0.028	1
ARL6IP5	0.0109837	0.479136	0.115	0.014	1
TM9SF2	0.010997	0.443036	0.167	0.042	1
LBR	0.0110259	0.650771	0.115	0.014	1
IFIH1	0.0110259	0.589364	0.115	0.014	1
SLC17A3	0.0110259	0.712431	0.115	0.014	1
SEC62	0.0111105	0.537049	0.115	0.014	1
CAPZA2	0.0111105	0.522812	0.115	0.014	1
ZNFX1	0.0111678	0.437375	0.215	0.07	1
USP15	0.0111941	0.250441	0.396	0.183	1
PPP1R10	0.011208	0.504161	0.141	0.028	1
TOX2	0.0112786	0.999169	0.137	0.028	1
MECP2	0.0113323	0.280319	0.281	0.113	1
ZNF708	0.0114267	0.367393	0.167	0.042	1
GNAQ	0.0115553	0.460661	0.233	0.085	1
MTR	0.0116014	0.548177	0.141	0.028	1
RARS2	0.0116014	0.337193	0.141	0.028	1
TMEM181	0.0116814	0.437347	0.211	0.07	1
ARFGEF2	0.0117214	0.351164	0.167	0.042	1
CSNK1G1	0.01178	0.626183	0.204	0.07	1
RAB3GAP2	0.0117865	0.421992	0.189	0.056	1
ZNF236	0.0118662	0.567419	0.163	0.042	1
ATXN7	0.0118894	0.63394	0.185	0.056	1
DDX42	0.0119985	-1.13335	0.089	0.183	1
LAPTM5	0.0120449	0.733447	0.111	0.014	1
RTN4	0.0121065	0.481537	0.185	0.056	1
SLC33A1	0.0122313	0.777754	0.111	0.014	1
TTC13	0.0122602	0.563434	0.137	0.028	1
OSBPL3	0.0123252	0.27466	0.348	0.155	1
FAM91A1	0.0123254	0.700963	0.111	0.014	1
VPS36	0.0123727	0.868191	0.111	0.014	1
UNC13D	0.0124202	0.64377	0.111	0.014	1
TBC1D2B	0.0124383	0.347871	0.189	0.056	1
AGPS	0.0125156	0.639645	0.111	0.014	1
ADAM28	0.0125636	0.773603	0.111	0.014	1
MYO1E	0.0126073	0.598324	0.252	0.099	1
ATF1	0.0126117	0.702078	0.111	0.014	1
PHYKPL	0.0126962	0.30151	0.307	0.127	1
CCL5	0.0127084	0.629767	0.111	0.014	1
RPL13A	0.0127085	0.63328	0.111	0.014	1
IGF2R	0.012748	0.269821	0.344	0.155	1
COQ4	0.0128011	-1.04427	0.048	0.127	1
TET2	0.0128356	0.258342	0.259	0.099	1
CENPC	0.012867	0.626173	0.137	0.028	1
ATP6V1C1	0.0129039	0.543947	0.111	0.014	1
ARIH1	0.0129253	0.371324	0.256	0.099	1
TBC1D5	0.0129326	0.285564	0.478	0.254	1
PEAK1	0.0129677	0.510788	0.226	0.085	1
ZFP36L1	0.01299	0.564695	0.27	0.113	1
PEX13	0.0130026	0.627466	0.111	0.014	1
PDLIM5	0.0130026	0.53188	0.111	0.014	1
SUPT20H	0.0130026	0.454438	0.111	0.014	1
ANO6	0.0130397	0.760402	0.133	0.028	1
PRKAR2A	0.0130444	0.314184	0.189	0.056	1
NME7	0.013102	0.462611	0.111	0.014	1
LY75	0.013102	0.499294	0.111	0.014	1
PURA	0.013102	0.452396	0.111	0.014	1
DNAJC3	0.013102	0.512421	0.111	0.014	1
RBCK1	0.0131351	0.468006	0.137	0.028	1
CSTF3	0.0131352	0.528534	0.137	0.028	1
TTC37	0.0132225	0.352626	0.163	0.042	1
HDAC8	0.0133809	0.300458	0.207	0.07	1
THOC1	0.0134068	0.708475	0.133	0.028	1
FYCO1	0.0134593	0.853966	0.107	0.014	1
RPAP2	0.0134717	0.513544	0.159	0.042	1
CHD1	0.0135782	0.44954	0.23	0.085	1
URGCP	0.013593	0.317904	0.137	0.028	1
LAP3	0.013668	0.839001	0.107	0.014	1
NPTN	0.0137735	0.711811	0.107	0.014	1
CSDE1	0.0138189	0.493547	0.159	0.042	1
CERS4	0.0138197	0.277267	0.163	0.042	1
EFR3A	0.0138915	0.380961	0.185	0.056	1
HIPK2	0.0139211	0.448972	0.207	0.07	1
PRMT3	0.0139865	0.755511	0.107	0.014	1
REV3L	0.0140004	0.362027	0.211	0.07	1
FUT8	0.0140698	0.664125	0.337	0.169	1
SETDB2	0.0140712	0.607174	0.133	0.028	1
IFI16	0.0140904	0.285063	0.333	0.155	1
PLAGL1	0.0140941	0.891837	0.107	0.014	1
ATF6	0.0141406	0.279749	0.185	0.056	1
CCDC92	0.0141684	0.400046	0.133	0.028	1
CARMIL1	0.0142024	0.878448	0.107	0.014	1
ITGAD	0.0142024	1.26919	0.107	0.014	1
GBP5	0.014249	0.322218	0.278	0.113	1
SPP1	0.0142712	0.621477	0.181	0.056	1
USP12	0.0143114	0.72668	0.107	0.014	1
NDFIP1	0.0143647	0.51267	0.133	0.028	1
ZNF75D	0.0143802	0.647638	0.219	0.085	1
ARHGEF7	0.014479	0.277793	0.185	0.056	1
GBE1	0.0145318	0.66647	0.107	0.014	1
AC097376.3	0.0145318	0.733192	0.107	0.014	1
CORO1A	0.0146212	0.594447	0.222	0.085	1
NBDY	0.0147551	0.742133	0.107	0.014	1
LRRFIP2	0.0147645	0.592645	0.133	0.028	1
HGSNAT	0.0147645	0.570063	0.133	0.028	1
PRKCE	0.014775	0.383384	0.226	0.085	1
MRTFB	0.0148679	0.654219	0.107	0.014	1
VPS4B	0.014968	0.49689	0.133	0.028	1
MFSD12	0.0149814	0.562429	0.107	0.014	1
SNTB2	0.0150736	0.843427	0.152	0.042	1
TPR	0.0150812	0.256498	0.23	0.085	1
EPHA1-AS1	0.0150957	0.644334	0.107	0.014	1
TMEM117	0.0150957	0.749352	0.107	0.014	1
PRDM4	0.0150957	0.546057	0.107	0.014	1
DRAIC	0.0150957	0.758336	0.107	0.014	1
PDIA3	0.0150973	0.381283	0.159	0.042	1
CRYZL1	0.0150973	0.364849	0.159	0.042	1
ALPK1	0.0151723	0.974052	0.13	0.028	1
USP37	0.0152108	0.665707	0.107	0.014	1
SEPTIN11	0.0152108	0.512946	0.107	0.014	1
KIF21B	0.0152108	0.545926	0.107	0.014	1
CDYL2	0.0152779	0.504527	0.133	0.028	1
IARS	0.0153266	0.628261	0.107	0.014	1
MIA3	0.0153266	0.635902	0.107	0.014	1
TPT1	0.0153266	0.481396	0.107	0.014	1
TUBGCP5	0.0153266	0.444593	0.107	0.014	1
UBA3	0.0153301	0.486958	0.133	0.028	1
HERC3	0.0153844	0.411889	0.159	0.042	1
STARD13	0.0154433	0.593998	0.107	0.014	1
EFTUD2	0.0154433	0.486285	0.107	0.014	1
SLC7A6	0.0154877	0.484529	0.133	0.028	1
GNA13	0.0154877	0.464447	0.133	0.028	1
SBF2	0.0156751	0.569147	0.226	0.085	1
TMBIM6	0.0156999	0.463811	0.133	0.028	1
RAB2A	0.0158416	0.300223	0.252	0.099	1
SIL1	0.0159148	0.33368	0.133	0.028	1
MCM9	0.0159148	0.453602	0.133	0.028	1
HLA-A	0.0159206	0.329387	0.352	0.169	1
CCNI	0.0160243	0.504999	0.178	0.056	1
MAST4	0.0160318	0.843907	0.13	0.028	1
ANKRD28	0.0160644	0.41806	0.181	0.056	1
BICD1	0.0161187	0.395744	0.248	0.099	1
UBAP2L	0.0161802	0.333065	0.156	0.042	1
DAG1	0.0162185	-1.12894	0.052	0.127	1
TRMT11	0.0162532	0.572699	0.13	0.028	1
TBC1D1	0.0163442	0.307485	0.359	0.169	1
ARMH4	0.0163649	0.610559	0.13	0.028	1
AUH	0.0164673	0.371899	0.204	0.07	1
TBCD	0.0165348	0.418739	0.226	0.085	1
SQSTM1	0.0165904	0.593048	0.13	0.028	1
CDC25B	0.0167791	-1.11753	0.052	0.127	1
RALGDS	0.0169069	0.402172	0.156	0.042	1
CWF19L2	0.0169217	0.603461	0.219	0.085	1
UPF3A	0.016996	0.759873	0.104	0.014	1
KLF13	0.0170107	0.727027	0.152	0.042	1
CLEC16A	0.0171213	0.375078	0.2	0.07	1
NUP88	0.0171257	0.667742	0.104	0.014	1
ZNF800	0.0172547	0.583057	0.174	0.056	1
SIMC1	0.0172832	0.650126	0.13	0.028	1
KAT6B	0.0174028	0.268251	0.267	0.113	1
DPYD	0.0174353	0.293879	0.481	0.254	1
ARRDC5	0.0175053	0.36446	0.178	0.056	1
MBTPS1	0.0175198	0.601106	0.13	0.028	1
STX18	0.0175201	0.602975	0.104	0.014	1
ZFP90	0.0175201	0.704547	0.104	0.014	1
RICTOR	0.0175213	0.373164	0.289	0.127	1
FRAS1	0.0175555	0.685823	0.152	0.042	1
KLRG1	0.0176533	0.78522	0.104	0.014	1
IQCB1	0.0177591	0.531957	0.13	0.028	1
ZDHHC17	0.0177725	0.393139	0.156	0.042	1
KLF6	0.0177776	0.554984	0.152	0.042	1
PPP1R2	0.0178799	0.355129	0.13	0.028	1
MAP4K3	0.01792	0.392877	0.178	0.056	1
IKBKE	0.0179224	0.620098	0.104	0.014	1
FBXW8	0.0180013	0.410526	0.13	0.028	1
ACSL3	0.0180582	0.499446	0.104	0.014	1
CLIC5	0.0180582	0.572447	0.104	0.014	1
VPS37B	0.0180582	0.474342	0.104	0.014	1
PHEX	0.0180582	0.488249	0.104	0.014	1
RPL10	0.0180582	0.539998	0.104	0.014	1
ZZEF1	0.0181871	0.275194	0.226	0.085	1
HIBADH	0.018195	0.592593	0.104	0.014	1
EXOC5	0.018195	0.335422	0.104	0.014	1
RASA3	0.0182201	0.582033	0.237	0.099	1
ARID2	0.0182469	0.274325	0.289	0.127	1
CEMIP2	0.0183014	0.451748	0.2	0.07	1
ANKRD36B	0.0183438	0.429075	0.152	0.042	1
HSD11B2	0.0184142	0.888494	0.1	0.014	1
TMEM63A	0.0184589	0.474165	0.152	0.042	1
DNAJC13	0.0186362	0.66441	0.126	0.028	1
ABCC1	0.0186799	-1.31013	0.281	0.352	1
DDX3X	0.018808	0.42193	0.152	0.042	1
ZMAT1	0.0189257	0.467015	0.152	0.042	1
PPP4R3B	0.0190257	0.547396	0.196	0.07	1
ZMYND8	0.0191396	-1.17253	0.222	0.31	1
LRMDA	0.019186	1.39632	0.267	0.141	1
TMOD3	0.0193041	0.381979	0.222	0.085	1
PDCD6IP	0.019358	0.553366	0.17	0.056	1
PRKDC	0.0198392	0.304484	0.241	0.099	1
GNPTAB	0.0199865	0.498213	0.256	0.113	1
VPS9D1	0.0200813	0.643588	0.126	0.028	1
JADE2	0.0202174	0.647698	0.126	0.028	1
HIP1	0.0202961	0.751146	0.285	0.141	1
SEL1L3	0.0203921	0.411181	0.285	0.127	1
FAF2	0.0205147	0.419076	0.152	0.042	1
PIP5K1B	0.0206372	0.867454	0.1	0.014	1
APAF1	0.0206372	0.583803	0.1	0.014	1
ETFA	0.0206417	0.302605	0.152	0.042	1
CREB3L2	0.0207934	0.530315	0.1	0.014	1
DCAF6	0.02091	0.369262	0.126	0.028	1
PUM3	0.02091	0.478185	0.126	0.028	1
ZNF544	0.0209154	0.641346	0.148	0.042	1
FKBP5	0.0209351	-1.06346	0.43	0.465	1
XPO6	0.0210146	0.477801	0.193	0.07	1
TMEM135	0.021051	0.406879	0.126	0.028	1
SRSF6	0.021051	0.465954	0.126	0.028	1
PIGG	0.0211088	0.571459	0.1	0.014	1
HMGN1	0.0211088	0.522915	0.1	0.014	1
ATG5	0.0211928	0.46085	0.126	0.028	1
MKRN1	0.0212253	-1.12045	0.044	0.113	1
MTM1	0.0212681	0.406937	0.1	0.014	1
ATRN	0.0212866	0.28913	0.152	0.042	1
AC019205.1	0.0213354	0.455324	0.126	0.028	1
HECA	0.0214285	0.337914	0.1	0.014	1
ELAVL1	0.0214285	0.422677	0.1	0.014	1
PILRB	0.021462	0.252063	0.267	0.113	1
CACUL1	0.0214788	0.465027	0.126	0.028	1
GLB1	0.0214789	0.418405	0.126	0.028	1
NF1	0.0215224	0.311389	0.319	0.155	1
ELMOD3	0.0216232	0.399695	0.126	0.028	1
SUN2	0.0216232	0.532689	0.126	0.028	1
GNAI2	0.0217684	0.321158	0.126	0.028	1
KIAA0319L	0.0218669	0.360856	0.219	0.085	1
THADA	0.0220117	0.654999	0.289	0.141	1
KPNA6	0.0221382	0.438239	0.17	0.056	1
MAP4K5	0.022245	0.641302	0.122	0.028	1
ORC2	0.0226997	0.522669	0.122	0.028	1
GAPVD1	0.0229412	0.349925	0.193	0.07	1
PHLPP1	0.0229581	0.808485	0.141	0.042	1
LSP1	0.0230072	0.493465	0.122	0.028	1
ARSB	0.0230072	0.634728	0.122	0.028	1
CENPP	0.0230086	0.65947	0.167	0.056	1
COA1	0.0230506	0.36551	0.17	0.056	1
EIF5B	0.0230742	0.29483	0.174	0.056	1
ZYG11B	0.0232628	-1.26986	0.067	0.141	1
RFX7	0.0233476	0.378961	0.237	0.099	1
UBA6	0.023661	0.277683	0.148	0.042	1
UBE3C	0.0236883	0.400054	0.278	0.127	1
CDC42SE1	0.0237125	0.46527	0.122	0.028	1
DMTF1	0.023722	0.442786	0.17	0.056	1
TMBIM4	0.0237793	0.497696	0.189	0.07	1
NOL10	0.0238717	0.525769	0.122	0.028	1
TNKS2	0.0239608	0.276031	0.193	0.07	1
QKI	0.0241117	0.393224	0.233	0.099	1
NMT2	0.024274	0.511728	0.122	0.028	1
CHD6	0.0244147	0.31646	0.237	0.099	1
OTULIN	0.0244365	0.445603	0.122	0.028	1
SLC23A2	0.0247306	0.440949	0.144	0.042	1
SLC17A1	0.0249458	0.621076	0.167	0.056	1
S100PBP	0.0249579	-1.28054	0.185	0.268	1
CCM2	0.0251595	0.325732	0.322	0.155	1
DIPK1A	0.0251876	0.386799	0.17	0.056	1
SLAIN2	0.0252633	0.318623	0.122	0.028	1
RAD51B	0.0254247	0.435518	0.311	0.155	1
DGUOK	0.0254315	0.273341	0.122	0.028	1
SLF2	0.0255237	0.265163	0.237	0.099	1
AP2B1	0.0255245	0.423817	0.167	0.056	1
RIPK1	0.0256008	0.332961	0.122	0.028	1
ZGPAT	0.0256052	-1.12912	0.067	0.141	1
ATG2B	0.0258242	0.656773	0.119	0.028	1
SAT1	0.0258709	-1.18014	0.315	0.394	1
CPNE1	0.0259724	0.448465	0.144	0.042	1
TC2N	0.0262552	0.360836	0.259	0.113	1
ULK4	0.0264145	0.399417	0.167	0.056	1
DRAM1	0.0266551	-1.35386	0.056	0.127	1
DDX10	0.0268817	0.448617	0.119	0.028	1
BTG1	0.0268817	0.722662	0.119	0.028	1
SKAP2	0.0271028	0.341723	0.144	0.042	1
MSL2	0.0272017	0.336461	0.211	0.085	1
CDC42	0.0274335	0.31475	0.144	0.042	1
PTH2R	0.027761	0.706634	0.2	0.085	1
ABHD17A	0.0278152	0.560787	0.141	0.042	1
CAPN2	0.0279322	0.533069	0.163	0.056	1
SOGA1	0.027933	-0.93081	0.056	0.127	1
ELMSAN1	0.027936	0.352923	0.144	0.042	1
SIDT1	0.0280389	0.457328	0.207	0.085	1
KANSL3	0.0281569	0.451934	0.141	0.042	1
GNG2	0.028268	0.262617	0.256	0.113	1
GDI2	0.0284351	0.308206	0.167	0.056	1
REL	0.0287272	0.385766	0.119	0.028	1
ICE1	0.0289177	0.391467	0.119	0.028	1
MCTP2	0.0289489	0.395867	0.226	0.099	1
CHD4	0.0290671	0.414737	0.163	0.056	1
PPP2R5C	0.0290956	0.453713	0.404	0.225	1
UBE2G2	0.029178	-1.1325	0.2	0.282	1
NUP93	0.0293018	0.301439	0.119	0.028	1
GOPC	0.0293984	0.32286	0.119	0.028	1
DCAF10	0.0294117	0.361555	0.167	0.056	1
GTF3C2	0.0294955	0.427659	0.119	0.028	1
ZNF827	0.0294955	0.29716	0.119	0.028	1
RYBP	0.0296903	0.319067	0.119	0.028	1
GCNT2	0.0297399	0.491672	0.141	0.042	1
SLC45A4	0.0299623	0.679815	0.115	0.028	1
TRAFD1	0.0300831	0.292936	0.119	0.028	1
NT5DC1	0.0300832	0.372297	0.119	0.028	1
PRRC2B	0.0308055	-1.13694	0.293	0.352	1
GGA3	0.0310235	0.356595	0.141	0.042	1
NR3C2	0.0313874	0.651095	0.115	0.028	1
CYTOR	0.031722	0.309256	0.163	0.056	1
FAR2	0.0318051	0.606581	0.115	0.028	1
GARS-DT	0.032077	0.391656	0.185	0.07	1
OCIAD1	0.0322276	0.478549	0.115	0.028	1
IKBKB	0.0324282	0.287657	0.248	0.113	1
LPAR6	0.0324292	0.513366	0.137	0.042	1
NUP214	0.0325208	0.350331	0.159	0.056	1
ABCA5	0.0325475	0.539167	0.115	0.028	1
KRCC1	0.0325483	0.287474	0.141	0.042	1
HPCAL1	0.0326258	0.593033	0.137	0.042	1
RSBN1	0.0326548	0.557526	0.115	0.028	1
DNAJC5	0.0326929	-1.08663	0.215	0.296	1
UBR4	0.0327611	0.279856	0.185	0.07	1
LINC01278	0.0328233	0.497097	0.137	0.042	1
STAB1	0.0329502	-1.10029	0.067	0.141	1
MAPK8	0.0330721	0.767576	0.133	0.042	1
L3MBTL3	0.0330869	0.399377	0.115	0.028	1
FAM228B	0.0334222	0.369325	0.137	0.042	1
NUMB	0.0334314	-1.01587	0.285	0.352	1
GLIS3	0.0335239	0.469613	0.115	0.028	1
IL2RB	0.0337443	0.597508	0.115	0.028	1
JAKMIP2	0.0338361	0.62832	0.111	0.028	1
LPXN	0.0340304	0.461199	0.137	0.042	1
STRADA	0.0340771	-1.2271	0.081	0.155	1
GLMN	0.0341886	0.390564	0.115	0.028	1
SETD3	0.0341886	0.357249	0.115	0.028	1
TRIM25	0.0341886	0.393645	0.115	0.028	1
COBLL1	0.0342063	0.517544	0.159	0.056	1
TYMP	0.0344375	-0.919182	0.422	0.465	1
WNK1	0.034575	0.299977	0.541	0.31	1
EDARADD	0.034638	0.404717	0.115	0.028	1
GOLGA8A	0.0346411	-1.22294	0.189	0.268	1
TARSL2	0.0347845	0.366356	0.159	0.056	1
CHST12	0.034925	0.273602	0.248	0.113	1
CDRT4	0.0349669	0.298496	0.163	0.056	1
CSNK2A1	0.034979	0.308577	0.159	0.056	1
TMCO4	0.0350652	0.403056	0.137	0.042	1
PMS1	0.0350924	0.26931	0.115	0.028	1
NFE2L2	0.0353336	0.31213	0.181	0.07	1
CD38	0.035596	0.370249	0.404	0.225	1
ZNF280D	0.0359122	0.326929	0.137	0.042	1
CTNNA1	0.0361266	0.293472	0.137	0.042	1
GPATCH2L	0.0364681	0.294594	0.159	0.056	1
ATAD1	0.0365588	0.321235	0.137	0.042	1
RPL41	0.0366241	0.560343	0.111	0.028	1
ZNF808	0.0366241	0.520861	0.111	0.028	1
ABCB7	0.0366242	0.41921	0.111	0.028	1
VEZT	0.0366527	0.363208	0.181	0.07	1
ODF2	0.0367105	-1.06748	0.07	0.141	1
PCED1A	0.0367105	-0.977356	0.07	0.141	1
RAF1	0.0367242	0.413314	0.178	0.07	1
CMTM7	0.0367744	0.454174	0.156	0.056	1
GNAI3	0.0368651	0.445007	0.111	0.028	1
SUZ12	0.0370974	0.478274	0.133	0.042	1
KCNMA1	0.037596	-0.649521	0.078	0.155	1
AL050309.1	0.0376204	0.35211	0.181	0.07	1
RPS4Y1	0.0376586	-0.315399	0.137	0.042	1
AGFG2	0.0377697	0.514665	0.133	0.042	1
IRF3	0.037802	0.328874	0.159	0.056	1
C2CD3	0.0378424	0.4083	0.111	0.028	1
FAM222B	0.0378446	-1.07289	0.259	0.324	1
AGTPBP1	0.0378668	0.365732	0.2	0.085	1
USP7	0.0379961	0.407042	0.133	0.042	1
WDR7	0.0380672	0.289258	0.244	0.113	1
COPB1	0.0383319	0.259436	0.137	0.042	1
ANO10	0.0383392	0.328732	0.111	0.028	1
ACAD11	0.0383392	0.434472	0.111	0.028	1
FANCL	0.0385897	0.358622	0.111	0.028	1
SRSF4	0.0386821	0.261487	0.333	0.169	1
ELP2	0.0387096	0.697804	0.107	0.028	1
CD163	0.038712	-1.04513	0.059	0.127	1
BOD1L1	0.0389031	0.392428	0.241	0.113	1
LINC01237	0.0393787	0.470585	0.133	0.042	1
PTPRJ	0.0398406	-0.816943	0.57	0.535	1
IRF2	0.0398485	0.252809	0.204	0.085	1
HLA-DPB1	0.0398632	0.272162	0.111	0.028	1
RAB14	0.0398632	0.284031	0.111	0.028	1
MTF2	0.0400859	0.323587	0.133	0.042	1
MAN1A1	0.0401541	0.279958	0.159	0.056	1
LYRM4	0.0403825	0.251375	0.111	0.028	1
PAXBP1	0.040858	0.386572	0.156	0.056	1
B4GALT1	0.0409196	0.533821	0.13	0.042	1
CIRBP	0.0409998	0.270429	0.285	0.141	1
OSBPL9	0.0410832	0.254547	0.156	0.056	1
RASSF4	0.0413375	-1.22233	0.163	0.239	1
UBE2W	0.0418333	0.418647	0.178	0.07	1
SAP25	0.0422752	-1.25075	0.074	0.141	1
CEP290	0.0428127	0.334109	0.174	0.07	1
CRACR2A	0.0429155	0.478686	0.13	0.042	1
SNTB1	0.0430244	0.254507	0.244	0.113	1
VPS26C	0.0433934	0.255623	0.156	0.056	1
ZNF346	0.0434825	-1.11818	0.052	0.113	1
DSE	0.0435467	0.407281	0.107	0.028	1
UBE2D2	0.0438789	-1.05149	0.304	0.352	1
PPM1L	0.0441144	0.347643	0.107	0.028	1
TRIP11	0.0443476	0.283936	0.156	0.056	1
MAD1L1	0.0445974	0.382904	0.215	0.099	1
MBOAT1	0.0446883	0.447316	0.107	0.028	1
TMEM91	0.0451601	-1.06415	0.052	0.113	1
ANTXR2	0.0452685	0.484061	0.107	0.028	1
STARD9	0.0452685	0.363628	0.107	0.028	1
CDK8	0.0453766	0.375319	0.152	0.056	1
CEP135	0.045561	0.319179	0.107	0.028	1
CYB5R4	0.0461508	0.326703	0.107	0.028	1
GAS7	0.0462919	0.335163	0.27	0.141	1
L3MBTL4	0.0464113	0.601096	0.148	0.056	1
BCKDHB	0.046448	0.34828	0.107	0.028	1
WRN	0.0464481	0.362863	0.107	0.028	1
RMDN1	0.0464481	0.335707	0.107	0.028	1
SPTLC1	0.0464481	0.270628	0.107	0.028	1
TMEM106A	0.0464481	0.363079	0.107	0.028	1
MIRLET7BHG	0.0464481	0.300865	0.107	0.028	1
DUT	0.0467469	0.256805	0.107	0.028	1
DHX36	0.0471391	0.453724	0.23	0.113	1
NUCB1	0.047245	-1.18065	0.052	0.113	1
DGKD	0.0473275	0.320947	0.174	0.07	1
PRKAA1	0.0478746	0.56977	0.104	0.028	1
HEG1	0.0479876	0.30526	0.13	0.042	1
UBE2G1	0.0482646	0.346427	0.193	0.085	1
TMX3	0.048268	0.332663	0.13	0.042	1
SYNE2	0.0483511	0.280159	0.637	0.423	1
RPRD1A	0.0484086	0.29665	0.13	0.042	1
COL18A1	0.0485174	-1.04639	0.063	0.127	1
WARS	0.0485477	0.393233	0.174	0.07	1
AOAH	0.0487233	0.340099	0.493	0.324	1
NRIP1	0.0488328	0.272485	0.13	0.042	1
FNBP1	0.0492488	-0.616164	0.581	0.549	1
ITGA1	0.0494032	0.319594	0.13	0.042	1
ADCY9	0.0494102	-0.95027	0.052	0.113	1
TM7SF3	0.0494476	0.516546	0.104	0.028	1
TNRC6C	0.0496683	0.257869	0.174	0.07	1
KAT2B	0.0500178	0.340152	0.274	0.141	1
GCC2	0.050776	0.525682	0.244	0.127	1
NPIPB4	0.0510861	-0.893227	0.063	0.127	1
ARFIP1	0.0510945	0.419661	0.189	0.085	1
TAF1D	0.0513958	0.26986	0.193	0.085	1
DEPTOR	0.0516581	-1.10265	0.052	0.113	1
SCP2	0.0517225	0.480192	0.104	0.028	1
KIF1B	0.0518929	0.351824	0.17	0.07	1
ZMIZ1	0.0519747	0.346387	0.126	0.042	1
PCF11	0.0520332	0.372008	0.148	0.056	1
RSAD2	0.0520545	0.414804	0.104	0.028	1
MTERF4	0.0520545	0.362258	0.104	0.028	1
RASSF3	0.0521565	0.286443	0.17	0.07	1
MED14	0.0523883	0.390647	0.104	0.028	1
DLG2	0.0525292	0.568015	0.185	0.085	1
TPK1	0.052881	0.312197	0.148	0.056	1
LRSAM1	0.0534005	0.268066	0.104	0.028	1
VPS13A	0.0536233	0.460439	0.189	0.085	1
ACSF3	0.0537404	0.325491	0.148	0.056	1
SMARCA4	0.0537611	0.365477	0.17	0.07	1
ADSS	0.0540843	0.305151	0.104	0.028	1
LINC01550	0.055075	0.374291	0.126	0.042	1
ITGAX	0.055075	0.338591	0.126	0.042	1
THUMPD3-AS1	0.0551237	0.255401	0.104	0.028	1
ILKAP	0.0551985	0.309925	0.148	0.056	1
TTC7A	0.0558799	0.335546	0.167	0.07	1
AC244131.2	0.0562857	0.547435	0.122	0.042	1
INO80E	0.0564949	0.548454	0.1	0.028	1
TOM1L2	0.0566138	0.52841	0.122	0.042	1
PPFIA1	0.0566872	0.346515	0.211	0.099	1
NCOA7	0.0566895	0.344715	0.148	0.056	1
LRRC8B	0.0568579	0.530679	0.1	0.028	1
CYTIP	0.0571799	0.591463	0.141	0.056	1
LINC00106	0.0574129	0.290787	0.144	0.056	1
PNN	0.0578455	0.301596	0.23	0.113	1
LINC00472	0.0578506	0.515573	0.185	0.085	1
LINC00649	0.0579423	0.524219	0.122	0.042	1
MADD	0.0582176	-1.24905	0.067	0.127	1
AKAP7	0.0587019	0.386369	0.1	0.028	1
NF2	0.0587019	0.444922	0.1	0.028	1
NOL4L	0.0589076	0.415867	0.167	0.07	1
DPP7	0.0590766	0.516934	0.1	0.028	1
PISD	0.0592966	0.434558	0.122	0.042	1
GRAMD1A	0.0594533	0.468679	0.1	0.028	1
CRTC1	0.0596393	0.45663	0.122	0.042	1
TASP1	0.059832	0.36747	0.1	0.028	1
TGFB1	0.0601329	0.402033	0.207	0.099	1
SLC24A3	0.0605953	0.517765	0.1	0.028	1
TTC39B	0.0606748	0.350887	0.185	0.085	1
SLC22A12	0.0610264	0.284861	0.122	0.042	1
PMM2	0.0613668	0.399275	0.1	0.028	1
ATP6V1A	0.0617555	0.256546	0.1	0.028	1
API5	0.0617555	0.399388	0.1	0.028	1
CDC37	0.0618802	-1.09494	0.056	0.113	1
PRODH2	0.0624401	0.424821	0.122	0.042	1
UHRF1BP1L	0.0625391	0.358275	0.1	0.028	1
EMSY	0.0627977	0.381816	0.122	0.042	1
AC090825.1	0.0629339	0.348389	0.1	0.028	1
LAT	0.062934	0.354093	0.1	0.028	1
KCNQ5	0.063518	0.439452	0.122	0.042	1
LSM8	0.0637299	0.284358	0.1	0.028	1
GRAMD1B	0.0637877	0.343103	0.281	0.155	1
APBA2	0.0637959	-1.27198	0.067	0.127	1
RNMT	0.0638807	0.341356	0.122	0.042	1
TTC19	0.0642452	0.282629	0.122	0.042	1
NDFIP2	0.0653488	0.294522	0.122	0.042	1
USP48	0.0656223	-1.12139	0.185	0.254	1
SORL1	0.0660931	0.368059	0.122	0.042	1
FTCD	0.0661383	0.394927	0.163	0.07	1
SCML4	0.0661787	0.300854	0.226	0.113	1
AK3	0.0667724	0.402611	0.141	0.056	1
INPP5F	0.0668354	0.46984	0.119	0.042	1
ZNF44	0.0684011	0.39669	0.159	0.07	1
SLC4A4	0.0687687	0.465089	0.119	0.042	1
DARS	0.0699507	0.319587	0.119	0.042	1
ARHGAP27	0.0701165	-1.1856	0.093	0.155	1
SCMH1	0.0708472	0.363055	0.181	0.085	1
AMBRA1	0.0718141	-1.32335	0.248	0.296	1
HEATR5A	0.0727735	0.381585	0.119	0.042	1
DPF3	0.0731842	0.287446	0.119	0.042	1
RAD9A	0.0736479	0.318413	0.159	0.07	1
DCAKD	0.0738182	-1.19692	0.081	0.141	1
PLEKHO1	0.073928	-1.01445	0.093	0.155	1
HLCS	0.0739394	0.310873	0.141	0.056	1
C2CD5	0.0742636	0.257503	0.2	0.099	1
TTC28	0.0757246	0.489311	0.115	0.042	1
HAVCR2	0.0768661	-0.318392	0.233	0.113	1
KLHDC4	0.0771145	-1.03421	0.119	0.183	1
RABL6	0.0778764	-1.11969	0.148	0.211	1
MRPL20	0.0796652	0.324355	0.115	0.042	1
PKP4	0.0799678	0.453175	0.174	0.085	1
EIF4B	0.0801135	0.322862	0.115	0.042	1
HNRNPL	0.0803738	0.26719	0.159	0.07	1
EXOSC10	0.080529	-0.912202	0.081	0.141	1
CTNNBL1	0.0810157	0.287255	0.115	0.042	1
AGK	0.0814698	0.342581	0.115	0.042	1
TPM3	0.0814879	-0.29773	0.163	0.07	1
USP14	0.0822937	-1.07443	0.059	0.113	1
FXR1	0.0823282	-0.313819	0.159	0.07	1
PDE3B	0.0829129	0.388592	0.274	0.155	1
GTPBP4	0.0839207	-1.04127	0.059	0.113	1
PCAT1	0.0841695	0.573072	0.189	0.099	1
EEFSEC	0.0851778	0.301982	0.115	0.042	1
ARHGAP10	0.0851778	0.28105	0.115	0.042	1
SMC4	0.0855151	-0.836577	0.081	0.141	1
DIRC3	0.0862756	0.557906	0.133	0.056	1
EEF1AKMT2	0.0868076	-1.11929	0.107	0.169	1
SRRM2	0.0886163	-0.701908	0.463	0.451	1
HNMT	0.0895247	-0.878663	0.07	0.127	1
LINC01572	0.0900624	-1.06068	0.07	0.127	1
INPP5D	0.0919472	-0.544654	0.548	0.521	1
JAK3	0.092595	-1.02432	0.233	0.282	1
CDK5RAP1	0.0932083	0.361402	0.111	0.042	1
ZBTB38	0.0942037	0.292301	0.174	0.085	1
DIP2B	0.0953557	-0.56087	0.252	0.127	1
TTTY14	0.0973942	0.328408	0.152	0.07	1
PDXDC1	0.0978917	-0.971267	0.096	0.155	1
NRP1	0.0978934	-0.69281	0.059	0.113	1
NEK9	0.0979297	0.260631	0.111	0.042	1
ZNF451	0.100042	-0.305823	0.178	0.085	1
SCAMP2	0.100977	-1.12945	0.074	0.127	1
CCDC57	0.10172	0.426308	0.148	0.07	1
MAVS	0.101724	-0.972446	0.137	0.197	1
UBE2E2	0.102071	0.307515	0.193	0.099	1
PABPN1	0.102264	0.34272	0.189	0.099	1
PSMA1	0.102498	-0.275436	0.174	0.085	1
DAPK2	0.104246	0.438773	0.107	0.042	1
DENND1C	0.105072	0.254741	0.13	0.056	1
BIN2	0.106388	0.254243	0.211	0.113	1
UVRAG	0.107187	-0.376803	0.337	0.183	1
IGBP1	0.108592	0.250287	0.107	0.042	1
MZF1	0.108814	-1.01855	0.085	0.141	1
SASH1	0.109955	-0.907389	0.137	0.197	1
SLC11A2	0.110073	0.258853	0.107	0.042	1
NRDE2	0.110669	0.277614	0.107	0.042	1
DLEU1	0.11091	0.788594	0.178	0.099	1
CLPTM1L	0.112172	0.276157	0.107	0.042	1
SPN	0.112474	0.278804	0.107	0.042	1
C11orf49	0.11327	0.295115	0.148	0.07	1
UBASH3B	0.114125	0.333556	0.3	0.183	1
ARID3B	0.116105	0.278241	0.126	0.056	1
PLCB1	0.117481	0.54335	0.144	0.07	1
HNF1A-AS1	0.11767	-0.811343	0.074	0.127	1
ZNF26	0.117815	0.473237	0.104	0.042	1
LRRK1	0.118327	-0.743433	0.074	0.127	1
KAZN	0.119361	-1.00378	0.089	0.141	1
MLLT10	0.120881	-1.07841	0.222	0.268	1
EVI5	0.121538	-1.03575	0.089	0.141	1
MBD3	0.122392	-0.782882	0.063	0.113	1
RABGEF1	0.125608	-1.00682	0.193	0.239	1
SAP30BP	0.125657	0.290004	0.104	0.042	1
PLEKHA5	0.12704	0.462339	0.159	0.085	1
TTBK2	0.127312	-1.2541	0.119	0.169	1
IL7R	0.128165	0.621564	0.1	0.042	1
CLNK	0.128434	0.511188	0.156	0.085	1
STK38	0.130851	-0.767912	0.27	0.31	1
RBM25	0.131626	-0.961799	0.356	0.366	1
MYBL1	0.134499	0.418148	0.1	0.042	1
ITGB2-AS1	0.13739	0.335915	0.1	0.042	1
USP10	0.137635	-0.341819	0.126	0.056	1
CCAR1	0.137714	-0.953887	0.285	0.31	1
PTER	0.139672	-1.34037	0.093	0.141	1
HSP90AA1	0.140329	0.282241	0.1	0.042	1
BNC2	0.140882	0.459402	0.119	0.056	1
ERI3	0.141071	0.274581	0.1	0.042	1
NIPAL3	0.145736	0.366443	0.119	0.056	1
ELF4	0.14598	-0.90945	0.067	0.113	1
MT-CO1	0.146924	-0.368989	0.952	0.887	1
TRIM8	0.148567	0.310413	0.119	0.056	1
EHBP1	0.150395	0.426846	0.174	0.099	1
LIN52	0.151379	-0.755188	0.104	0.155	1
GCNT1	0.152253	-1.07368	0.133	0.183	1
CALM2	0.152495	-0.998483	0.093	0.141	1
MTDH	0.155921	-0.26299	0.278	0.155	1
PFKL	0.156211	-0.968772	0.093	0.141	1
HSPA4	0.157128	-1.07781	0.081	0.127	1
RUFY3	0.157582	-0.624118	0.267	0.31	1
SNX6	0.159117	-0.606558	0.248	0.296	1
EP400	0.160259	-0.273137	0.185	0.099	1
ATAD3B	0.161227	-0.698647	0.067	0.113	1
ANKRD26	0.162299	0.36313	0.115	0.056	1
SEC16A	0.162589	-1.11293	0.096	0.141	1
ZNF609	0.163332	-0.750875	0.452	0.408	1
BRF1	0.163591	-0.965387	0.081	0.127	1
SELENOF	0.164577	-1.03673	0.07	0.113	1
SNX4	0.167771	0.274564	0.115	0.056	1
DIAPH2	0.169503	0.304171	0.3	0.197	1
ARHGAP21	0.172571	0.250978	0.115	0.056	1
DNM2	0.172914	-0.807254	0.33	0.338	1
PTGES3	0.173976	-0.456694	0.159	0.085	1
TP53BP1	0.174839	0.260865	0.152	0.085	1
IPO7	0.175153	-0.340828	0.119	0.056	1
XPO1	0.177027	-0.839318	0.296	0.31	1
DOCK4	0.177326	0.686508	0.181	0.113	1
UBE2F	0.177587	-1.12048	0.096	0.141	1
NASP	0.178142	-1.03587	0.07	0.113	1
RTF1	0.178677	-1.26022	0.111	0.155	1
GPCPD1	0.181824	-0.250062	0.204	0.113	1
KCNJ16	0.182314	0.389945	0.111	0.056	1
SIRT1	0.183169	0.416984	0.111	0.056	1
PSD4	0.183679	-0.980287	0.126	0.169	1
DCAF12	0.184749	-0.809542	0.07	0.113	1
TAF1	0.189442	-0.307829	0.156	0.085	1
NAA16	0.190113	0.273137	0.111	0.056	1
AKAP9	0.200647	-0.825866	0.415	0.394	1
RUFY1	0.200819	-0.396905	0.115	0.056	1
ABR	0.203799	-0.265523	0.359	0.225	1
EZH2	0.204507	-1.22994	0.074	0.113	1
PPP5C	0.207565	-0.99281	0.074	0.113	1
IFFO1	0.209275	-0.805902	0.085	0.127	1
EZR	0.209821	-0.267959	0.156	0.085	1
PIP5K1A	0.210176	-1.05969	0.196	0.225	1
SUFU	0.21022	-0.949723	0.1	0.141	1
RAB27A	0.214184	-0.414418	0.322	0.197	1
NDUFV1	0.217608	-0.984397	0.1	0.141	1
PKN1	0.218493	-0.273956	0.17	0.099	1
PPARA	0.221522	-0.254682	0.152	0.085	1
KIDINS220	0.221659	-0.386815	0.193	0.113	1
HMGB1	0.221971	-0.29065	0.211	0.127	1
RBM27	0.224507	-0.916969	0.115	0.155	1
GSN	0.22552	-0.8334	0.074	0.113	1
KIF5B	0.228674	-0.349466	0.193	0.113	1
PSMD11	0.229901	-0.750391	0.074	0.113	1
POGZ	0.232489	-0.422988	0.259	0.155	1
PLEKHM2	0.235039	-1.03108	0.104	0.141	1
KIAA0355	0.236344	-0.310315	0.167	0.099	1
SMARCC1	0.23736	-0.276282	0.267	0.169	1
LILRB1	0.23744	-0.374089	0.148	0.085	1
CPEB3	0.23874	-0.337045	0.211	0.127	1
HMOX2	0.239809	-0.352122	0.13	0.07	1
ZNF586	0.240165	-0.652712	0.126	0.169	1
TOGARAM1	0.240932	0.288022	0.104	0.056	1
AKAP8L	0.241123	-0.470857	0.193	0.113	1
LARS	0.242725	-0.287236	0.13	0.07	1
UBR2	0.24296	-0.517912	0.296	0.183	1
CDH6	0.244255	-1.20314	0.089	0.127	1
RCOR1	0.245014	-0.807393	0.144	0.183	1
TRBC2	0.248913	-1.0018	0.119	0.155	1
CTBP1	0.250008	-0.876778	0.104	0.141	1
HCLS1	0.251215	-0.332675	0.189	0.113	1
MARK4	0.251378	-0.39229	0.126	0.07	1
SLC20A2	0.251439	-0.849333	0.13	0.169	1
INSR	0.25438	-0.583145	0.156	0.197	1
GNB1	0.254779	-0.64536	0.456	0.423	1
PRRC2C	0.257068	-0.551276	0.493	0.451	1
TBK1	0.259614	-1.01707	0.152	0.183	1
CCND3	0.26077	-0.537094	0.648	0.577	1
ANAPC16	0.261418	-1.16401	0.152	0.183	1
ACSF2	0.262123	-0.852798	0.078	0.113	1
MYO1F	0.266114	-0.593097	0.463	0.437	1
PICALM	0.267189	-0.256006	0.415	0.268	1
ZMYM4	0.268172	-0.349331	0.204	0.127	1
NAA25	0.269558	-0.274976	0.144	0.085	1
DAPK1	0.27124	0.256181	0.137	0.085	1
CRTC3	0.271279	-0.272191	0.163	0.099	1
GGA2	0.271558	-0.282381	0.144	0.085	1
CAMK4	0.275319	-0.69346	0.104	0.141	1
IFNG-AS1	0.276644	0.343847	0.1	0.056	1
WDR33	0.276929	-0.505476	0.293	0.183	1
FAN1	0.277	-0.250392	0.104	0.056	1
CREBRF	0.277105	-0.343988	0.167	0.099	1
ITCH	0.278112	-0.354484	0.322	0.197	1
TFCP2	0.279138	-1.01593	0.281	0.282	1
THOC2	0.281262	-0.254861	0.204	0.127	1
CGAS	0.281328	-0.907161	0.093	0.127	1
LAIR1	0.281639	-0.723758	0.078	0.113	1
ZNF512	0.282951	-0.291395	0.104	0.056	1
HEXD	0.283742	-0.875386	0.152	0.183	1
KLHL6	0.285356	-0.310279	0.104	0.056	1
MYO15B	0.285373	-0.495829	0.2	0.127	1
ZNF83	0.286275	-0.52949	0.2	0.127	1
ADAM17	0.286617	-0.427185	0.204	0.127	1
IL12RB1	0.292122	-0.386861	0.144	0.085	1
PIK3AP1	0.292275	-0.465637	0.185	0.113	1
SEPTIN1	0.294309	-0.939519	0.093	0.127	1
ADK	0.294733	-0.597215	0.281	0.296	1
RHBDF2	0.295836	-0.854241	0.107	0.141	1
R3HDM2	0.296229	-0.804211	0.419	0.38	1
WDR59	0.296968	-0.748865	0.107	0.141	1
SERTAD2	0.298575	-0.960729	0.081	0.113	1
ASXL2	0.302298	-0.256147	0.259	0.169	1
RPL13	0.302975	-0.388426	0.141	0.085	1
TMEM131	0.305503	-0.257779	0.244	0.155	1
TPT1-AS1	0.30557	-0.637091	0.148	0.183	1
SFI1	0.305952	-0.401122	0.226	0.141	1
UBAP2	0.307323	-0.793606	0.152	0.183	1
SLAMF6	0.308156	-0.280991	0.156	0.099	1
WSB1	0.308581	-0.897359	0.374	0.352	1
YME1L1	0.310198	-0.272525	0.159	0.099	1
ITGAL	0.310994	-0.600274	0.593	0.507	1
COMMD1	0.312613	-0.316761	0.178	0.113	1
SLC25A16	0.312892	-0.741466	0.122	0.155	1
SAMHD1	0.313386	-0.703097	0.419	0.38	1
SMIM7	0.315469	-0.26133	0.159	0.099	1
TRIM27	0.315481	-0.454576	0.1	0.056	1
PAX8	0.31653	-0.300167	0.159	0.099	1
SLC12A1	0.320227	-0.770755	0.107	0.141	1
DAP3	0.320359	-0.969749	0.189	0.211	1
PRKAG2	0.32085	-0.261161	0.259	0.169	1
DOCK7	0.323392	-0.323282	0.1	0.056	1
TUBGCP6	0.323392	-0.53244	0.1	0.056	1
TYK2	0.324573	-0.834777	0.096	0.127	1
FAM126B	0.328874	-0.56235	0.181	0.113	1
FMNL1	0.328965	-0.307683	0.178	0.113	1
EWSR1	0.329287	-1.03367	0.207	0.225	1
NAA15	0.332092	-0.276006	0.178	0.113	1
MTG1	0.332775	-0.552926	0.119	0.07	1
BAZ2B	0.333456	-0.287009	0.233	0.155	1
DYNC1LI2	0.333795	-0.278042	0.137	0.085	1
FBH1	0.334028	-0.355281	0.119	0.07	1
SRSF11	0.334849	-0.351363	0.4	0.268	1
SPATS2	0.335846	-0.807098	0.111	0.141	1
FCHO2	0.33823	-1.33369	0.085	0.113	1
PTCD3	0.33851	-0.287448	0.137	0.085	1
UBE2H	0.338676	-0.314745	0.193	0.127	1
CCDC144A	0.339214	-0.757329	0.126	0.155	1
TMEM165	0.339812	-0.653178	0.196	0.127	1
NGLY1	0.342073	-0.342511	0.137	0.085	1
SLC9A8	0.342073	-0.415093	0.137	0.085	1
ANKRD13D	0.342306	-0.448232	0.23	0.155	1
MRTFA	0.342965	-0.922722	0.263	0.268	1
MARK3	0.343082	-0.526757	0.407	0.366	1
MTMR3	0.345538	-0.351036	0.215	0.141	1
GPI	0.345661	-0.336502	0.137	0.085	1
XPO4	0.347599	-0.313658	0.156	0.099	1
GON4L	0.347713	-0.258562	0.233	0.155	1
CD58	0.348849	-0.334677	0.207	0.141	1
CALM1	0.349949	-0.274078	0.189	0.127	1
YLPM1	0.350087	-0.549824	0.196	0.127	1
NEMF	0.351955	-0.306569	0.274	0.183	1
RHOA	0.353208	-0.892338	0.178	0.197	1
CLASP1	0.356005	-0.307987	0.341	0.225	1
CAPZA1	0.360271	-0.3363	0.174	0.113	1
PRPSAP1	0.363437	-0.75286	0.085	0.113	1
CASP8AP2	0.363916	-0.679856	0.111	0.141	1
RBM17	0.364488	-0.265123	0.115	0.07	1
FAM117B	0.367169	-0.330626	0.133	0.085	1
IRAK4	0.367169	-0.296383	0.133	0.085	1
PSEN1	0.367789	-0.395178	0.215	0.141	1
LASP1	0.367828	-0.383972	0.152	0.099	1
CD46	0.368115	-0.64174	0.122	0.155	1
EIF4A1	0.368474	-0.533197	0.156	0.099	1
PKNOX1	0.368914	-0.491711	0.107	0.141	1
CAP1	0.372593	-0.850313	0.1	0.127	1
FAM193A	0.376757	-0.289993	0.193	0.127	1
UBE2R2	0.378387	-0.916479	0.215	0.225	1
PRKN	0.380704	-0.738699	0.115	0.141	1
CNOT1	0.381441	-0.812158	0.215	0.225	1
GABPB2	0.385565	-0.453123	0.193	0.127	1
TPST2	0.386359	-0.365268	0.133	0.085	1
AKAP17A	0.387245	-0.749211	0.115	0.141	1
NPHP3	0.389139	-0.261022	0.17	0.113	1
MLXIP	0.389636	-0.384423	0.152	0.099	1
MAPK8IP3	0.39298	-0.589454	0.267	0.268	1
YWHAE	0.395071	-0.914327	0.259	0.254	1
GTF2F2	0.395184	-0.257249	0.13	0.085	1
YTHDF3	0.395839	-0.868581	0.089	0.113	1
GALM	0.396287	-0.38321	0.219	0.155	1
POU2F1	0.39641	-0.285489	0.189	0.127	1
SIGLEC1	0.398988	-0.825929	0.1	0.127	1
MDM2	0.399093	-0.960256	0.104	0.127	1
KCNAB2	0.401317	-0.25926	0.281	0.197	1
TIAM1	0.403831	-0.328415	0.189	0.127	1
MFSD11	0.404828	-0.854423	0.089	0.113	1
MORC3	0.405762	-0.394523	0.17	0.113	1
MTO1	0.406338	-1.05553	0.089	0.113	1
ETF1	0.407438	-0.333934	0.111	0.07	1
CCNL2	0.408236	-0.896143	0.233	0.239	1
ERMP1	0.408679	-0.257232	0.107	0.07	1
MAU2	0.408707	-0.383152	0.185	0.127	1
INO80	0.410567	-0.891106	0.133	0.155	1
TSHZ2	0.412794	0.430358	0.181	0.141	1
SPTAN1	0.413983	-0.271596	0.222	0.155	1
ABCC5	0.414771	-0.619374	0.115	0.141	1
NSD2	0.414794	-0.764851	0.181	0.197	1
TOR1AIP1	0.415722	-0.254542	0.148	0.099	1
PFKP	0.416219	-0.312742	0.111	0.07	1
PCBP2	0.417212	-0.292204	0.204	0.141	1
TOPBP1	0.418206	-0.618385	0.115	0.141	1
SMURF2	0.419148	-0.432295	0.27	0.183	1
TNS3	0.419613	-0.444589	0.148	0.099	1
THRAP3	0.420771	-0.337967	0.3	0.211	1
CTSZ	0.42162	-0.703966	0.089	0.113	1
LITAF	0.423525	-0.761783	0.133	0.155	1
N4BP2L1	0.425156	-0.870788	0.119	0.141	1
TBL1XR1	0.425237	-0.3565	0.393	0.268	1
SLC39A10	0.426412	-0.437468	0.126	0.085	1
TEP1	0.426976	-0.762775	0.104	0.127	1
CALCOCO2	0.42791	-0.635523	0.13	0.085	1
DDX24	0.427911	-0.528772	0.13	0.085	1
ACIN1	0.431794	-0.648902	0.215	0.225	1
GATAD2B	0.432101	-0.614045	0.441	0.394	1
MKNK1	0.434225	-0.317136	0.107	0.07	1
RAI1	0.435756	-0.34153	0.107	0.07	1
ODF2L	0.435824	-0.484436	0.181	0.127	1
ARHGEF1	0.436721	-0.375964	0.333	0.225	1
CYBA	0.437315	-0.361834	0.167	0.113	1
DNASE1	0.438109	-0.339881	0.163	0.113	1
JADE1	0.440367	-0.654573	0.107	0.07	1
SREK1	0.440543	-0.475331	0.144	0.099	1
GTF2I	0.441597	-0.71074	0.296	0.282	1
LUC7L	0.442813	-0.613297	0.178	0.197	1
RNF145	0.444514	-0.372415	0.185	0.127	1
LSM14A	0.44584	-0.345238	0.352	0.239	1
HTT	0.449709	-0.525599	0.222	0.155	1
STAG2	0.450153	-0.427899	0.285	0.197	1
STX16	0.450864	-0.308337	0.241	0.169	1
DYNC1H1	0.451906	-0.757329	0.27	0.268	1
AP3S2	0.452791	-0.28093	0.144	0.099	1
HERPUD2	0.45365	-0.384948	0.126	0.085	1
SMG1	0.453726	-0.453069	0.4	0.268	1
LIMD1	0.454253	-0.910439	0.156	0.169	1
ZNF737	0.454368	-0.34302	0.107	0.07	1
USP36	0.45438	-0.517918	0.126	0.085	1
ACYP2	0.455655	-0.545162	0.337	0.324	1
ARMC8	0.455939	-0.377371	0.107	0.07	1
PHACTR4	0.456209	-0.923957	0.248	0.239	1
CDK12	0.457174	-0.321608	0.222	0.155	1
SGPP1	0.458295	-0.334501	0.144	0.099	1
UBL3	0.46067	-0.569345	0.107	0.07	1
MT-ATP8	0.461653	-0.545171	0.511	0.437	1
CHD8	0.461818	-0.450563	0.185	0.127	1
WDFY3	0.462448	-0.349539	0.144	0.099	1
HOOK3	0.465582	-0.354096	0.178	0.127	1
RGS3	0.465656	-0.811135	0.122	0.141	1
NSD1	0.467641	-0.68126	0.359	0.324	1
KIAA0232	0.469094	-0.304597	0.2	0.141	1
TFDP2	0.472262	-0.368538	0.141	0.099	1
LINC00342	0.472883	-0.581482	0.237	0.169	1
SPAST	0.474771	-0.677733	0.093	0.113	1
MDM4	0.476613	-0.323132	0.33	0.239	1
TCF20	0.477116	-0.271288	0.178	0.127	1
RAB1A	0.477555	-0.942207	0.241	0.239	1
LUC7L3	0.478693	-0.561611	0.467	0.394	1
RNF34	0.48304	-0.72903	0.137	0.155	1
ITGB2	0.484202	-0.258549	0.196	0.141	1
KRIT1	0.485114	-0.325371	0.141	0.099	1
ARHGEF6	0.486553	-0.60384	0.141	0.099	1
CELF1	0.487785	-0.812304	0.381	0.352	1
ARNT	0.487909	-0.879207	0.093	0.113	1
WDFY2	0.4884	-0.333101	0.122	0.085	1
CFDP1	0.496182	-0.341748	0.174	0.127	1
PRPF3	0.497666	-0.277369	0.122	0.085	1
ZSWIM6	0.498329	-0.508047	0.311	0.31	1
E2F3	0.499219	-0.273903	0.122	0.085	1
PIK3CB	0.499322	-0.305856	0.178	0.127	1
UNK	0.500431	-0.36655	0.159	0.113	1
MYO9A	0.501682	-0.422094	0.215	0.155	1
CSK	0.504625	-0.310065	0.178	0.127	1
ALCAM	0.505446	-0.43477	0.104	0.07	1
TNPO1	0.505459	-0.497464	0.122	0.085	1
TACC1	0.505924	-0.388639	0.219	0.155	1
RAP1GAP2	0.506143	-0.57213	0.178	0.197	1
ANKRD13C	0.50743	-0.2627	0.193	0.141	1
CASTOR3	0.507978	-0.546899	0.093	0.113	1
USP4	0.508376	-0.484495	0.274	0.197	1
EPB41	0.508604	-0.339159	0.311	0.225	1
NBEAL2	0.510165	-0.442116	0.122	0.085	1
ABLIM1	0.510223	-0.261325	0.174	0.127	1
PHF20	0.511493	-0.762668	0.281	0.268	1
TAPBP	0.513074	-0.771272	0.244	0.239	1
ANKS1A	0.515321	-0.361662	0.178	0.127	1
TANGO6	0.516666	-0.477649	0.178	0.127	1
EIF4G2	0.51731	-0.459094	0.141	0.099	1
EEF1D	0.519535	-0.828836	0.096	0.113	1
SRRM1	0.520452	-0.284735	0.119	0.085	1
GGNBP2	0.521099	-0.390603	0.237	0.169	1
PBX3	0.521551	-0.336481	0.252	0.183	1
DEAF1	0.523598	-0.285749	0.1	0.07	1
C19orf12	0.525277	-0.680554	0.126	0.141	1
KIAA0556	0.525285	-0.535673	0.107	0.127	1
ADGRG1	0.52852	-0.279521	0.119	0.085	1
CARF	0.531416	-0.706422	0.096	0.113	1
TNK2	0.531768	-0.718474	0.207	0.211	1
ARHGEF2	0.534404	-0.331864	0.137	0.099	1
SLC38A10	0.535389	-0.582104	0.189	0.197	1
CERS5	0.535713	-0.549801	0.122	0.141	1
VPS41	0.538998	-0.334458	0.137	0.099	1
SLC35A3	0.540618	-0.381504	0.093	0.113	1
FAM193B	0.540741	-0.47533	0.107	0.127	1
GPR107	0.541155	-0.318815	0.1	0.07	1
TAX1BP1	0.542836	-0.334539	0.193	0.141	1
WWC3	0.542927	-0.491444	0.1	0.07	1
TRANK1	0.54304	-0.428978	0.237	0.169	1
RNF114	0.543433	-0.658272	0.096	0.113	1
BDP1	0.544149	-0.809203	0.348	0.31	1
ARPC1B	0.547274	-0.781983	0.159	0.113	1
RBPMS	0.54747	-0.561588	0.126	0.141	1
STAU2	0.547952	-0.347367	0.307	0.225	1
REPS1	0.54814	-0.327614	0.119	0.085	1
RFFL	0.551381	-0.360884	0.23	0.169	1
PDPR	0.551445	-0.495078	0.119	0.085	1
PTPN9	0.551515	-0.550459	0.141	0.155	1
SLC25A12	0.553618	-0.733675	0.1	0.07	1
PSPC1	0.555032	-0.28842	0.244	0.183	1
LMO4	0.557205	-0.47737	0.1	0.07	1
PPTC7	0.559002	-0.358408	0.1	0.07	1
LRRK2	0.559301	-0.260121	0.115	0.085	1
RAB6A	0.563025	-0.449483	0.193	0.141	1
DTD1	0.567762	-0.290471	0.115	0.085	1
HP1BP3	0.568336	-0.627399	0.244	0.239	1
LINC01588	0.569794	-0.45541	0.119	0.085	1
ZNF266	0.57087	-0.519815	0.111	0.127	1
DGLUCY	0.570992	-0.567653	0.3	0.282	1
TASOR	0.57152	-0.628125	0.215	0.155	1
FBXL5	0.572631	-0.554589	0.133	0.099	1
MAML1	0.572631	-0.34188	0.133	0.099	1
ARHGAP24	0.573674	-0.271551	0.185	0.141	1
LINC00426	0.575827	-0.311813	0.133	0.099	1
CBL	0.576728	-0.413739	0.204	0.155	1
RNF4	0.581782	-0.389223	0.189	0.141	1
SACS	0.584866	-0.360996	0.115	0.085	1
D2HGDH	0.585005	-0.37886	0.167	0.127	1
FBXO42	0.586305	-0.507964	0.174	0.127	1
MAP3K3	0.587696	-0.691362	0.196	0.197	1
CLASRP	0.587793	-0.839577	0.144	0.155	1
MTRNR2L8	0.587932	-1.12565	0.326	0.282	1
GATAD2A	0.588564	-0.311035	0.307	0.225	1
CDK19	0.590544	-0.567716	0.211	0.155	1
TRIO	0.592059	-0.364741	0.148	0.113	1
MAN1C1	0.594374	-0.355813	0.115	0.085	1
PRORP	0.594917	-0.967489	0.1	0.113	1
AC027097.2	0.596028	-0.372345	0.167	0.127	1
DDI2	0.597849	-0.306966	0.115	0.085	1
ZC3H7A	0.60184	-0.863543	0.115	0.127	1
DGKZ	0.604565	-0.484086	0.13	0.099	1
KCNJ15	0.605711	-0.39374	0.111	0.085	1
TSG101	0.606099	-0.541142	0.152	0.113	1
KDM3B	0.606706	-0.685293	0.211	0.155	1
H2AFY	0.606874	-0.479746	0.152	0.113	1
DDB2	0.607145	-0.520769	0.167	0.127	1
TIA1	0.607323	-0.557646	0.207	0.155	1
ARMH3	0.607596	-1.00319	0.226	0.211	1
SLC16A1-AS1	0.610411	-0.77888	0.13	0.141	1
IMMP1L	0.616382	-0.513206	0.111	0.085	1
WAPL	0.61759	-0.770791	0.2	0.197	1
NSRP1	0.617603	-0.504706	0.167	0.127	1
SLC44A2	0.617603	-0.255931	0.167	0.127	1
PHF20L1	0.618611	-0.623875	0.148	0.113	1
ZAP70	0.621644	-0.971931	0.204	0.197	1
PRR14L	0.62202	-0.365993	0.222	0.169	1
PDS5A	0.623619	-0.360629	0.33	0.239	1
FLNA	0.62551	-0.553715	0.1	0.113	1
STK17A	0.625707	-0.388502	0.352	0.324	1
PCBD2	0.626232	-0.362443	0.13	0.099	1
BMPR2	0.629285	-0.366453	0.241	0.183	1
KDM7A	0.631279	-0.421579	0.13	0.099	1
ZNF160	0.634596	-0.300409	0.163	0.127	1
MVP	0.635	-0.820303	0.185	0.183	1
RREB1	0.638461	-0.424407	0.148	0.113	1
ARIH2	0.639889	-0.506437	0.185	0.141	1
MFSD4B	0.640625	-0.427468	0.2	0.155	1
IP6K2	0.641144	-1.02038	0.152	0.155	1
TSC2	0.641593	-0.911211	0.104	0.113	1
STX5	0.64341	-0.336727	0.111	0.085	1
GAB2	0.643901	-0.705961	0.119	0.127	1
NUBPL	0.64476	-0.792981	0.119	0.127	1
N4BP2	0.64523	-0.514307	0.111	0.085	1
QRICH1	0.647804	-0.884605	0.189	0.183	1
UBE2K	0.648451	-0.639957	0.348	0.31	1
SEC24A	0.648875	-0.400724	0.111	0.085	1
PNPT1	0.649932	-0.391285	0.13	0.099	1
GBP1	0.650805	-0.743742	0.222	0.211	1
SNX10	0.651639	-0.63504	0.13	0.099	1
HNRNPD	0.653746	-0.618817	0.207	0.155	1
RAPGEF3	0.656115	-0.520871	0.144	0.155	1
ATXN3	0.65619	-0.4409	0.111	0.085	1
ZNF791	0.656702	-0.706049	0.152	0.155	1
INPP5B	0.658567	-0.392232	0.126	0.099	1
GOLGB1	0.660861	-0.615881	0.185	0.183	1
HDLBP	0.663437	-0.664295	0.148	0.113	1
CHD3	0.663448	-0.250574	0.215	0.169	1
RASAL3	0.667126	-0.69062	0.244	0.183	1
NFIC	0.667225	-0.640255	0.104	0.113	1
ACTB	0.66769	-0.318604	0.2	0.155	1
AC009120.2	0.6697	-0.536382	0.2	0.197	1
MICAL1	0.671844	-0.772728	0.104	0.113	1
MAP2K1	0.672004	-0.388283	0.2	0.155	1
CFLAR	0.672352	-0.269961	0.474	0.408	1
PUM1	0.67369	-0.53642	0.307	0.225	1
COL4A3	0.67599	-0.264213	0.126	0.099	1
SYMPK	0.683643	-0.461645	0.144	0.113	1
DLEU2	0.683912	-0.36508	0.467	0.394	1
UPF2	0.684896	-0.583678	0.226	0.211	1
NDE1	0.687568	-0.439876	0.133	0.141	1
CA5B	0.689172	-0.444949	0.126	0.099	1
CNN2	0.690519	-0.373424	0.107	0.085	1
CUX1	0.691888	-0.312868	0.311	0.296	1
SLC26A3	0.693508	-0.419746	0.181	0.141	1
PPP2R3C	0.693588	-0.357007	0.126	0.099	1
TYW1B	0.694309	-0.314207	0.107	0.085	1
PPP6R2	0.694411	-0.414477	0.356	0.268	1
FAM111A	0.695024	-0.473346	0.181	0.141	1
SLC12A6	0.697841	-0.643601	0.152	0.155	1
LARP1	0.700064	-0.443564	0.181	0.183	1
EIF4A2	0.700133	-0.584679	0.167	0.169	1
WDR20	0.700741	-0.413521	0.196	0.155	1
TAP1	0.701913	-0.360368	0.107	0.085	1
DPP8	0.702622	-0.664825	0.181	0.141	1
ZBTB8OS	0.70322	-0.25939	0.174	0.141	1
GLYR1	0.703309	-0.804511	0.156	0.155	1
NHS	0.704093	-0.630377	0.244	0.197	1
PKN2	0.707344	-0.361792	0.252	0.197	1
PTH1R	0.710868	-0.450571	0.211	0.211	1
CCDC66	0.711461	-0.394969	0.107	0.085	1
ECPAS	0.713791	-0.351753	0.193	0.155	1
RNF115	0.714171	-0.568282	0.248	0.197	1
SAFB	0.716334	-0.540626	0.159	0.127	1
DNMT1	0.719442	-0.624444	0.174	0.169	1
AHNAK	0.71956	-0.582012	0.296	0.225	1
VPS35L	0.719626	-0.576836	0.137	0.141	1
GALNT11	0.720295	-0.904071	0.126	0.099	1
UBXN2A	0.722816	-0.328876	0.122	0.099	1
SELENOO	0.722977	-0.534385	0.107	0.085	1
ATXN7L1	0.723744	-0.399583	0.178	0.141	1
ATF7	0.724432	-0.718497	0.196	0.155	1
CLSTN1	0.72738	-0.661826	0.141	0.113	1
MTHFD1L	0.727597	-0.693619	0.107	0.113	1
RBM23	0.730244	-0.328153	0.104	0.085	1
ILRUN	0.731906	-0.390527	0.122	0.099	1
ACBD3	0.736121	-0.2842	0.104	0.085	1
WWP2	0.736518	-0.633706	0.267	0.211	1
TUBGCP2	0.739204	-0.38191	0.122	0.099	1
TMPO	0.739699	-0.624532	0.141	0.141	1
TRAF1	0.741947	-0.491487	0.122	0.099	1
UBP1	0.74197	-0.529161	0.141	0.113	1
TERF2IP	0.743952	-0.465236	0.137	0.113	1
RHOT1	0.743952	-0.284586	0.137	0.113	1
MAPK14	0.745405	-0.577507	0.2	0.155	1
UBE2I	0.751869	-0.332274	0.104	0.085	1
HERC2	0.752912	-0.420845	0.193	0.155	1
DOP1B	0.755932	-0.780228	0.126	0.127	1
UTP6	0.757801	-0.446012	0.104	0.085	1
GCH1	0.76264	-0.464355	0.156	0.127	1
PANK2	0.763117	-0.414779	0.137	0.141	1
UQCC1	0.763635	-0.491075	0.107	0.113	1
NUP205	0.764923	-0.404988	0.137	0.113	1
USP34	0.765957	-0.301332	0.485	0.366	1
HNRNPH1	0.766421	-0.36582	0.526	0.38	1
ABCA7	0.766581	-0.855459	0.163	0.155	1
PIEZO1	0.76678	-0.66512	0.122	0.099	1
OPTN	0.769853	-0.353903	0.119	0.099	1
RAB10	0.770174	-0.63592	0.293	0.268	1
XPR1	0.772633	-0.506489	0.156	0.127	1
TM2D1	0.77369	-0.56272	0.104	0.085	1
NVL	0.777678	-0.509946	0.104	0.085	1
SPPL2A	0.781002	-0.498978	0.17	0.169	1
PTPRA	0.782157	-0.681144	0.315	0.239	1
FRMD4B	0.783042	-1.01871	0.193	0.183	1
HCK	0.784352	-0.924549	0.111	0.113	1
SPIN1	0.786431	-0.538405	0.126	0.127	1
LINC00476	0.786711	-0.436896	0.133	0.113	1
ING5	0.790068	-0.628337	0.111	0.113	1
MAP2K2	0.791181	-0.768233	0.13	0.127	1
GPM6A	0.792076	-0.561642	0.133	0.113	1
PIGB	0.796182	-0.421881	0.119	0.099	1
PARD3	0.796896	-0.38564	0.137	0.141	1
ATRX	0.797058	-0.417487	0.433	0.324	1
MTCH1	0.802913	-0.415629	0.152	0.127	1
PILRA	0.803749	-0.412511	0.119	0.099	1
TRIP4	0.805133	-0.533597	0.204	0.169	1
SEPTIN9	0.80719	-0.507053	0.359	0.31	1
RRBP1	0.808283	-0.334472	0.1	0.085	1
ATXN2	0.810074	-0.910339	0.259	0.225	1
MPPE1	0.81112	-0.554752	0.111	0.113	1
IFNGR2	0.81112	-0.54354	0.111	0.113	1
SAFB2	0.811829	-0.480228	0.133	0.113	1
CYP20A1	0.813134	-0.396028	0.152	0.127	1
ZMYM6	0.813233	-0.484699	0.119	0.099	1
TTN	0.814982	-0.916983	0.226	0.211	1
PPP1R13B	0.815134	-0.606056	0.119	0.099	1
CHD9	0.816656	-0.416321	0.385	0.296	1
HLA-B	0.818455	-0.355458	0.422	0.352	1
LTN1	0.818516	-0.41382	0.1	0.085	1
TRPM7	0.81857	-0.528685	0.289	0.225	1
ARL8B	0.81881	-0.28971	0.115	0.099	1
USO1	0.819043	-0.507568	0.133	0.113	1
STAM2	0.820848	-0.416209	0.133	0.113	1
YEATS2	0.822454	-0.462547	0.17	0.141	1
NISCH	0.82459	-0.280937	0.115	0.099	1
RAPGEF1	0.826982	-0.2805	0.393	0.31	1
PLEKHA7	0.830378	-0.296682	0.115	0.099	1
NAB1	0.832893	-0.525332	0.1	0.085	1
GABPB1	0.833276	-0.37235	0.115	0.099	1
ZNF710	0.834317	-0.324849	0.167	0.141	1
FAM214A	0.834712	-0.488799	0.17	0.141	1
ASXL1	0.834862	-0.701515	0.244	0.225	1
KDM2B	0.835037	-0.539504	0.193	0.183	1
ARAP1	0.841134	-0.486336	0.1	0.085	1
PSAP	0.842803	-0.654248	0.115	0.113	1
KLC1	0.849165	-0.61112	0.296	0.225	1
SUPT6H	0.849602	-0.703358	0.148	0.127	1
SUPT5H	0.849739	-0.461295	0.115	0.099	1
PTPN18	0.850472	-0.781953	0.115	0.113	1
SHTN1	0.85146	-0.54574	0.1	0.085	1
SAMD8	0.853506	-0.660728	0.133	0.113	1
PSME4	0.856219	-0.480084	0.241	0.197	1
PALM2-AKAP2	0.856233	-0.556262	0.115	0.113	1
YTHDF2	0.857151	-0.610136	0.133	0.113	1
AFF4	0.857656	-0.542738	0.241	0.197	1
TUT4	0.857861	-0.402034	0.293	0.239	1
TAOK1	0.85817	-0.524855	0.322	0.254	1
RBMX	0.859134	-0.554177	0.167	0.141	1
MT-ND4L	0.859647	-0.46295	0.37	0.282	1
AXIN1	0.859739	-0.737624	0.1	0.085	1
ARID4B	0.860276	-0.294067	0.504	0.38	1
BCAS3	0.861861	-0.567709	0.367	0.31	1
LINC01004	0.862248	-0.396213	0.163	0.141	1
NLRC3	0.863321	-0.515103	0.3	0.254	1
GPBP1L1	0.863855	-0.356671	0.244	0.225	1
DCAF7	0.864682	-0.604678	0.152	0.127	1
CCDC12	0.865294	-0.419534	0.115	0.099	1
RBM39	0.865649	-0.672943	0.396	0.31	1
TAOK3	0.866969	-0.518756	0.478	0.38	1
OGT	0.867274	-0.470442	0.322	0.254	1
RNF38	0.869511	-0.375578	0.3	0.239	1
KDM5A	0.869723	-0.368529	0.296	0.239	1
DIP2A	0.870122	-0.34586	0.319	0.254	1
P2RX7	0.870765	-0.456618	0.167	0.141	1
MARK2	0.871077	-0.75059	0.222	0.197	1
CHKB	0.871412	-0.496272	0.13	0.113	1
ERAP2	0.871961	-0.317079	0.27	0.225	1
AQR	0.872597	-0.453513	0.115	0.113	1
RERE	0.874933	-0.346135	0.37	0.296	1
KLHDC10	0.87549	-0.497295	0.115	0.113	1
DNAJC11	0.878807	-0.374469	0.13	0.113	1
SRSF3	0.878807	-0.412634	0.13	0.113	1
FAM133B	0.879155	-0.678312	0.17	0.141	1
MPHOSPH9	0.879248	-0.703971	0.148	0.127	1
ZFHX3	0.880243	-0.557326	0.133	0.127	1
FAM13B	0.880543	-0.528699	0.241	0.211	1
EHBP1L1	0.883172	-0.422653	0.215	0.197	1
BTAF1	0.883593	-0.674896	0.241	0.197	1
USP42	0.883873	-0.674904	0.133	0.127	1
RNF216	0.884587	-0.65625	0.326	0.254	1
TRIM37	0.885429	-0.336108	0.111	0.099	1
KANSL1L	0.88569	-0.516893	0.133	0.127	1
WBP1L	0.88625	-0.742009	0.148	0.127	1
PBX4	0.889015	-0.529044	0.115	0.113	1
C11orf58	0.88928	-0.697934	0.119	0.113	1
SLA2	0.889933	-0.592691	0.163	0.155	1
SNRNP200	0.894829	-0.688794	0.17	0.155	1
CEP192	0.899946	-0.656955	0.185	0.169	1
PITPNC1	0.900073	-0.290287	0.541	0.437	1
NEK1	0.902572	-0.352288	0.115	0.113	1
WASF2	0.902888	-0.675058	0.259	0.211	1
PARN	0.902911	-0.46109	0.13	0.113	1
SRPK2	0.90292	-0.408778	0.441	0.352	1
VPS29	0.903265	-0.434885	0.111	0.099	1
TTLL3	0.903266	-0.352789	0.111	0.099	1
NAP1L4	0.903757	-0.684476	0.204	0.169	1
FGD4	0.903929	-0.887958	0.185	0.169	1
WAC-AS1	0.905748	-0.377965	0.1	0.099	1
NDUFA10	0.906451	-0.510357	0.115	0.113	1
TLK2	0.90707	-0.704174	0.2	0.169	1
NLGN1	0.909873	-0.397513	0.1	0.099	1
MPHOSPH8	0.913521	-0.432429	0.311	0.254	1
[truncated: 69 more rows]
