# Supplementary material for: Uncovering a novel role of focal adhesion and interferon-gamma in cellular rejection of kidney allografts at single cell resolution
Source: Front Immunol. 2023 Mar 31;14:1139358. doi: 10.3389/fimmu.2023.1139358 (PMC10102512; doi:10.3389/fimmu.2023.1139358)
Supplement: Supplementary file 5 [file Table_5.xlsx]

## Sheet: DE_ECs_Borderline_vs_TCMR
genes	p_val	avg_log2FC	pct.1	pct.2	p_val_adj
IFI44L	2.63162e-34	-2.8012	0.05	0.628	6.94275e-30
EMCN	5.36825e-34	-2.69283	0.144	0.732	1.41625e-29
GPC5	4.08924e-08	-2.0902	0.044	0.238	0.00107882
PBX1	1.19336e-28	-2.06344	0.238	0.749	3.14831e-24
MALAT1	1.42733e-72	-1.89148	0.931	1	3.76559e-68
KCNIP4	3.70733e-13	-1.87338	0.319	0.598	9.78069e-09
DHRS3	2.38537e-15	-1.86985	0.044	0.382	6.29308e-11
SLCO2A1	5.21297e-21	-1.84023	0.188	0.626	1.37529e-16
XAF1	6.97449e-43	-1.82132	0.419	0.951	1.84001e-38
AC010737.1	2.10641e-11	-1.78631	0	0.233	5.55712e-07
HERC6	1.97553e-15	-1.77218	0.031	0.36	5.21186e-11
GRB10	5.84962e-18	-1.76128	0.1	0.494	1.54325e-13
MX2	1.40686e-14	-1.75775	0.031	0.346	3.71158e-10
MEIS2	3.08335e-33	-1.73949	0.425	0.888	8.1345e-29
MIOX	8.16831e-12	-1.7194	0.031	0.292	2.15496e-07
PLPP3	1.34386e-14	-1.71597	0.119	0.46	3.54538e-10
UTY	1.57769e-15	-1.70608	0.013	0.331	4.16227e-11
LINC02384	1.85879e-10	-1.69078	0.013	0.234	4.90386e-06
LINC00278	5.14143e-12	-1.68383	0	0.244	1.35641e-07
PRKY	6.56569e-13	-1.67671	0	0.261	1.73216e-08
EPSTI1	2.96659e-16	-1.65893	0.056	0.413	7.82647e-12
PARP9	9.20644e-17	-1.62166	0.081	0.458	2.42884e-12
DNM3	1.69162e-15	-1.5885	0.119	0.477	4.46284e-11
NRG3	1.23396e-06	-1.57529	0.206	0.399	0.0325544
TGFBR2	2.33362e-13	-1.57032	0.206	0.535	6.15656e-09
LIFR	5.01034e-14	-1.55525	0.062	0.385	1.32183e-09
PDE4D	7.09817e-23	-1.54392	0.306	0.749	1.87264e-18
IL6ST	1.8558e-14	-1.54365	0.056	0.389	4.89598e-10
IFI44	1.69062e-20	-1.53629	0.131	0.587	4.46021e-16
IFI6	6.91946e-11	-1.51152	0	0.222	1.82549e-06
SEMA6A	1.69763e-13	-1.50302	0.05	0.358	4.47868e-09
RBMS3	6.4686e-22	-1.50168	0.294	0.74	1.70655e-17
NCOA7	4.76259e-13	-1.48663	0.062	0.375	1.25647e-08
PLSCR1	1.60621e-13	-1.47946	0.019	0.311	4.23749e-09
ASIC2	4.92667e-07	-1.47382	0.025	0.187	0.0129975
ST6GALNAC3	5.44621e-19	-1.47204	0.175	0.611	1.43682e-14
MX1	4.02206e-13	-1.46657	0.069	0.377	1.0611e-08
LIMCH1	3.13617e-16	-1.46114	0.15	0.538	8.27385e-12
DDX60	9.1692e-13	-1.44253	0.05	0.348	2.41902e-08
MEF2A	6.29072e-18	-1.42803	0.15	0.559	1.65962e-13
SAMD9L	8.74415e-14	-1.42648	0.088	0.424	2.30688e-09
CPQ	1.42042e-12	-1.42514	0.069	0.365	3.74736e-08
COMMD10	9.31728e-14	-1.41563	0.081	0.409	2.45809e-09
SLC17A1	4.05337e-07	-1.40645	0.019	0.18	0.0106936
NPAS3	5.62645e-08	-1.4042	0.1	0.312	0.00148437
ADAMTS9-AS2	3.8935e-10	-1.40325	0.038	0.273	1.02718e-05
LINC00472	1.00297e-14	-1.40258	0.138	0.492	2.64602e-10
IGFBP5	2.08133e-11	-1.39361	0.238	0.53	5.49096e-07
C22orf34	7.53286e-12	-1.39137	0.038	0.311	1.98732e-07
FAT4	4.79541e-10	-1.3825	0.044	0.28	1.26512e-05
EFNB2	1.69613e-09	-1.37199	0.031	0.25	4.47472e-05
CRHBP	1.4398e-07	-1.36371	0.031	0.212	0.00379848
EPAS1	5.28549e-15	-1.36255	0.175	0.552	1.39442e-10
PDE10A	5.04773e-15	-1.36026	0.181	0.565	1.33169e-10
ERICH1	2.37944e-12	-1.35923	0.081	0.39	6.27743e-08
RSAD2	3.93362e-10	-1.3267	0.013	0.233	1.03777e-05
PDGFD	4.31037e-07	-1.32542	0.031	0.2	0.0113716
HIPK2	7.58389e-15	-1.31766	0.225	0.591	2.00078e-10
NR3C2	9.424e-12	-1.31451	0.081	0.375	2.48624e-07
SYNE2	1.86666e-23	-1.31106	0.512	0.886	4.92463e-19
USP9Y	3.55063e-10	-1.3097	0.013	0.234	9.36727e-06
RXFP1	4.54929e-06	-1.3027	0.013	0.144	0.120019
C1orf21	6.92308e-09	-1.30005	0.044	0.253	0.000182645
ANK3	8.76753e-09	-1.29235	0.05	0.265	0.000231305
CEACAM1	5.45128e-18	-1.28749	0.275	0.689	1.43816e-13
DPH6	6.66574e-07	-1.25485	0.05	0.222	0.0175856
SNED1	4.45763e-13	-1.25271	0.212	0.576	1.17601e-08
SMAD6	1.14658e-09	-1.24197	0.106	0.368	3.02491e-05
RCAN2	2.41965e-06	-1.24122	0.044	0.202	0.0638351
WDPCP	1.96328e-09	-1.23984	0.062	0.302	5.17951e-05
UACA	2.71316e-12	-1.23392	0.188	0.535	7.15786e-08
SLC2A9	8.24209e-09	-1.23373	0.056	0.277	0.000217443
QKI	2.61748e-12	-1.23076	0.131	0.45	6.90544e-08
PIP4K2A	2.19547e-11	-1.22924	0.094	0.387	5.79209e-07
NIPBL	5.33862e-12	-1.22754	0.088	0.389	1.40844e-07
RORA	1.17604e-11	-1.22268	0.231	0.547	3.10262e-07
SP110	9.96913e-11	-1.21336	0.075	0.351	2.63006e-06
ARID2	9.61032e-10	-1.21314	0.038	0.27	2.53539e-05
NBEA	2.02513e-08	-1.20958	0.05	0.256	0.00053427
AL050309.1	7.80388e-09	-1.20191	0.081	0.316	0.000205882
GJA5	5.25012e-06	-1.18296	0.031	0.173	0.138509
FAM120B	2.62276e-10	-1.18032	0.081	0.348	6.91935e-06
CTBP2	3.07006e-12	-1.17926	0.125	0.455	8.09944e-08
LMF1	1.4683e-08	-1.17859	0.038	0.243	0.000387366
HLA-DPB1	9.09745e-09	-1.17295	0.013	0.205	0.000240009
PLAT	4.22299e-05	-1.16963	0.106	0.261	1
BST2	1.55882e-08	-1.16903	0.013	0.197	0.000411247
PTPRM	2.65244e-21	-1.16795	0.562	0.854	6.99766e-17
CA12	1.42076e-06	-1.16188	0.013	0.154	0.0374825
SLC12A3	2.37914e-07	-1.15801	0.038	0.217	0.00627665
PPP1R12A	1.62706e-10	-1.15494	0.094	0.368	4.2925e-06
NLGN4Y	1.58312e-08	-1.15205	0.013	0.2	0.000417657
PRH1	1.55951e-08	-1.1397	0.013	0.2	0.00041143
IMMP2L	3.24401e-11	-1.1397	0.144	0.46	8.55834e-07
DDX3Y	3.62963e-07	-1.13601	0	0.144	0.00957569
MLLT3	4.3126e-09	-1.13519	0.044	0.268	0.000113775
ADGRL4	4.97313e-10	-1.13493	0.1	0.37	1.31201e-05
SYNE1	2.4064e-17	-1.13316	0.388	0.745	6.34857e-13
SP100	7.76522e-16	-1.13019	0.325	0.72	2.04862e-11
FXYD6	7.17311e-08	-1.12994	0.019	0.197	0.00189241
TNS1	2.44684e-10	-1.12961	0.069	0.333	6.45524e-06
OAS1	2.84986e-09	-1.12183	0.025	0.238	7.51849e-05
PREX1	3.10841e-08	-1.1172	0.081	0.301	0.000820061
SUMF1	2.77091e-08	-1.11679	0.05	0.26	0.000731022
STAT1	7.49898e-12	-1.11673	0.119	0.435	1.97838e-07
GPHN	3.16589e-12	-1.11495	0.138	0.475	8.35225e-08
PDE2A	2.42629e-07	-1.10611	0.044	0.228	0.00640104
PRKCE	3.33103e-11	-1.10502	0.15	0.455	8.78792e-07
TNFSF10	8.93408e-12	-1.10359	0.094	0.406	2.35699e-07
PNISR	1.23349e-14	-1.09749	0.169	0.552	3.25421e-10
SLC8A1	3.24042e-08	-1.09738	0.088	0.316	0.000854887
SAMD9	3.15877e-06	-1.09254	0.006	0.134	0.0833346
RANBP17	2.89047e-08	-1.08939	0.075	0.294	0.000762564
PCED1B	2.35969e-08	-1.0892	0.175	0.428	0.000622534
ZMIZ1	4.10028e-08	-1.08593	0.069	0.277	0.00108174
KLF7	2.27978e-09	-1.08407	0.106	0.365	6.01452e-05
FAM53B	1.19879e-07	-1.0814	0.013	0.18	0.00316266
FARS2	7.86635e-09	-1.0808	0.056	0.28	0.00020753
RNF19A	2.44099e-09	-1.08066	0.081	0.329	6.43982e-05
NOX4	9.46158e-06	-1.07917	0.038	0.18	0.249615
SNHG14	2.24471e-11	-1.07668	0.088	0.384	5.92199e-07
PAXBP1	6.98419e-07	-1.07481	0.025	0.183	0.0184257
A2M	5.40371e-09	-1.07083	0.05	0.273	0.000142561
TTTY14	4.95724e-08	-1.07061	0.044	0.243	0.00130782
PLCL1	1.23579e-06	-1.0647	0.094	0.284	0.0326027
NEK7	2.07055e-06	-1.062	0.056	0.219	0.0546252
COBLL1	1.07993e-05	-1.06147	0.044	0.187	0.284907
IFNAR2	4.81056e-09	-1.05608	0.075	0.312	0.000126912
ADGRF5	1.11241e-14	-1.05541	0.262	0.664	2.93475e-10
L3MBTL4	8.71066e-07	-1.05143	0.038	0.204	0.0229805
KLHL5	1.38743e-11	-1.04836	0.1	0.406	3.66033e-07
SPRED1	6.86162e-07	-1.04247	0.031	0.194	0.0181023
HERC5	9.93437e-06	-1.04147	0.013	0.136	0.262089
NAV3	2.57056e-05	-1.04034	0.019	0.138	0.678165
KIAA1328	9.81564e-07	-1.03868	0.062	0.243	0.0258956
LRP2	2.29765e-05	-1.03813	0.062	0.209	0.606166
CADPS2	1.30968e-10	-1.03054	0.175	0.47	3.45519e-06
HDAC4	1.21275e-08	-1.02889	0.038	0.246	0.000319948
MEF2C	1.88744e-09	-1.02531	0.188	0.465	4.97943e-05
PTH2R	7.72084e-05	-1.02467	0.05	0.177	1
FYN	8.55441e-10	-1.0204	0.075	0.334	2.25682e-05
MIRLET7BHG	9.28947e-09	-1.02003	0.081	0.316	0.000245075
CMTM8	6.27167e-07	-1.01852	0.125	0.341	0.0165459
FLT1	1.34593e-14	-1.01704	0.275	0.671	3.55083e-10
TRIM56	1.66628e-09	-1.01478	0.062	0.309	4.39598e-05
TBC1D5	3.51389e-12	-1.01101	0.169	0.52	9.27034e-08
ETS2	1.45618e-07	-1.00934	0.038	0.224	0.00384168
NEAT1	3.01661e-22	-1.00742	0.656	0.944	7.95843e-18
MAPK8	2.24565e-07	-1.00568	0.081	0.289	0.00592446
GIMAP7	6.55314e-06	-1.00392	0.019	0.151	0.172885
HECW2	1.26562e-07	-1.00261	0.119	0.346	0.00333897
AF117829.1	7.77488e-06	-0.999889	0.031	0.168	0.205117
GPX3	2.33646e-06	-0.999032	0.038	0.197	0.0616405
IFIT1	2.47885e-06	-0.991242	0.006	0.139	0.065397
AOPEP	1.26185e-08	-0.988896	0.144	0.399	0.000332902
TLL1	6.04419e-05	-0.983696	0.075	0.216	1
DDX60L	6.31369e-08	-0.980012	0.131	0.367	0.00166568
PAH	4.85593e-05	-0.978783	0.006	0.109	1
DTX3L	5.62415e-07	-0.978522	0.013	0.165	0.0148376
ERG	3.11098e-10	-0.975943	0.144	0.443	8.20738e-06
NCOA2	2.90712e-10	-0.974876	0.106	0.382	7.66956e-06
DHX36	1.95974e-06	-0.971211	0.031	0.187	0.051702
CPSF6	1.0659e-06	-0.970907	0.019	0.168	0.0281206
NRIR	6.35094e-07	-0.967408	0.006	0.151	0.016755
MBD5	5.53428e-11	-0.96672	0.162	0.484	1.46005e-06
MTERF1	2.07647e-06	-0.964445	0	0.127	0.0547813
ADARB1	3.61448e-07	-0.96415	0.05	0.236	0.00953572
AC007100.1	3.04125e-06	-0.963571	0.019	0.16	0.0802344
SORBS2	1.99137e-08	-0.962982	0.206	0.484	0.000525364
MAN1A1	7.48985e-06	-0.961932	0.044	0.19	0.197597
F8	1.08831e-06	-0.96167	0.044	0.214	0.0287118
CHN1	1.01292e-07	-0.960968	0.088	0.304	0.00267227
ZRANB2	1.08439e-07	-0.955933	0.019	0.192	0.00286084
PKP4	2.2904e-10	-0.955691	0.269	0.587	6.04253e-06
RB1	2.5118e-08	-0.955638	0.119	0.365	0.000662662
ALG13	2.11259e-07	-0.954221	0.025	0.199	0.00557343
DLG2	9.11693e-07	-0.953698	0.112	0.309	0.0240523
DSCAML1	2.88475e-06	-0.952416	0.031	0.182	0.0761054
ICE1	1.19625e-06	-0.951395	0.019	0.168	0.0315596
UBA7	9.06286e-07	-0.948453	0.013	0.161	0.0239096
SOX5	3.85677e-05	-0.948117	0.062	0.207	1
PCNX1	5.73046e-08	-0.943234	0.081	0.304	0.00151181
ZEB1	2.04864e-11	-0.940945	0.319	0.657	5.40471e-07
PCMTD1	2.11561e-07	-0.939972	0.056	0.251	0.0055814
RBMS1	1.09768e-07	-0.935599	0.206	0.447	0.00289589
ATP13A3	3.97701e-06	-0.935334	0.075	0.25	0.104921
VCAM1	0.000370996	-0.934603	0.019	0.109	1
GIMAP8	9.97742e-08	-0.933029	0.031	0.217	0.00263224
TSHZ2	0.00508274	-0.928378	0.1	0.194	1
AKT3	5.08201e-12	-0.928236	0.219	0.57	1.34073e-07
LDLRAD4	4.7997e-09	-0.927783	0.181	0.457	0.000126626
TRIM25	2.37129e-07	-0.927603	0.025	0.195	0.00625594
DANT2	9.46775e-05	-0.92699	0.038	0.154	1
PRCP	2.61491e-07	-0.926397	0.025	0.199	0.00689865
FTCD	4.68289e-05	-0.924582	0.075	0.221	1
IFIH1	4.68245e-07	-0.920441	0.019	0.18	0.0123532
CALCRL	1.4201e-07	-0.920117	0.056	0.255	0.0037465
DDX58	1.4738e-09	-0.918959	0.112	0.392	3.88818e-05
RALGAPA2	2.33969e-09	-0.918753	0.119	0.38	6.17256e-05
PELI2	1.45918e-05	-0.916326	0.025	0.154	0.384961
ITGA1	4.02529e-08	-0.915586	0.094	0.328	0.00106195
PDE3A	0.122229	-0.915028	0.056	0.093	1
TUBGCP3	1.79704e-05	-0.91436	0.025	0.151	0.474095
MED27	5.30234e-06	-0.91431	0.013	0.141	0.139886
RICTOR	9.83207e-08	-0.914021	0.062	0.27	0.0025939
AL592183.1	4.36989e-06	-0.912009	0.05	0.209	0.115286
CD74	7.78535e-09	-0.909971	0.038	0.255	0.000205393
MEG3	2.60157e-05	-0.908766	0.031	0.158	0.686347
BAZ2B	2.00753e-10	-0.905264	0.2	0.533	5.29626e-06
TLR4	2.0144e-06	-0.903703	0.013	0.153	0.0531439
SMYD3	2.09737e-07	-0.901217	0.256	0.492	0.00553328
BTNL9	1.49617e-09	-0.899535	0.125	0.407	3.94721e-05
PTPRK	4.71779e-09	-0.899207	0.075	0.319	0.000124465
ID1	5.2608e-06	-0.8965	0.038	0.187	0.13879
PHF3	3.71778e-07	-0.896348	0.05	0.236	0.00980826
RAD50	4.66954e-06	-0.896318	0.025	0.166	0.123192
CDH13	0.000143043	-0.894971	0.131	0.282	1
TEK	6.11917e-09	-0.893506	0.294	0.593	0.000161436
KCNJ16	0.000165637	-0.891763	0.025	0.129	1
JAK1	6.52056e-10	-0.89039	0.156	0.457	1.72025e-05
USP15	2.42094e-07	-0.889403	0.088	0.294	0.00638692
EHD3	7.0812e-05	-0.887291	0.006	0.105	1
TCF4	2.2222e-09	-0.886794	0.219	0.509	5.8626e-05
SYNDIG1	0.00173873	-0.886555	0.006	0.071	1
CASP4	2.68602e-06	-0.886492	0.013	0.149	0.0708626
RAB28	7.21694e-06	-0.885943	0.025	0.163	0.190397
RAPGEF2	8.84218e-09	-0.884671	0.112	0.372	0.000233274
PRKD1	1.67072e-06	-0.883762	0.069	0.25	0.044077
PARP14	2.11535e-14	-0.883745	0.419	0.784	5.58073e-10
DYNC2H1	9.64201e-07	-0.883337	0.031	0.197	0.0254375
SH3BP5	1.13391e-06	-0.883128	0.125	0.334	0.0299147
DIP2C	7.391e-07	-0.882422	0.081	0.278	0.0194989
ANKRD12	8.94557e-10	-0.880775	0.231	0.537	2.36002e-05
KDM5D	5.80863e-06	-0.879169	0	0.117	0.153243
CACHD1	1.30254e-06	-0.876953	0.044	0.212	0.0343636
LYPLAL1	1.80391e-05	-0.875826	0.019	0.141	0.475906
TMEM255B	2.6612e-07	-0.874742	0.069	0.268	0.00702078
P2RY8	2.99983e-05	-0.874224	0.062	0.211	0.791415
ACSM2B	6.09126e-05	-0.872183	0.006	0.107	1
FGGY	0.000158645	-0.869302	0.025	0.129	1
LINC01473	1.91897e-05	-0.868116	0.056	0.202	0.506263
RPH3AL	2.08857e-05	-0.867841	0.062	0.214	0.551008
ARHGEF12	1.13147e-08	-0.867723	0.162	0.433	0.000298504
OSMR	4.76936e-07	-0.867648	0.112	0.329	0.0125825
ZBTB20	1.22125e-14	-0.866854	0.362	0.749	3.22191e-10
MPHOSPH8	3.62546e-08	-0.862646	0.094	0.333	0.000956468
METTL15	8.86674e-07	-0.862471	0.038	0.204	0.0233922
RPS6KA2	3.68451e-07	-0.862023	0.131	0.36	0.00972048
SPTBN1	4.7066e-11	-0.85933	0.412	0.725	1.2417e-06
SLC13A1	0.000633423	-0.85913	0.019	0.105	1
RASAL2	3.68437e-10	-0.859102	0.35	0.657	9.7201e-06
CHD9	4.00391e-11	-0.858698	0.288	0.625	1.05631e-06
MAML2	3.7927e-07	-0.858426	0.262	0.508	0.0100059
RAPGEF4	2.86563e-09	-0.847411	0.269	0.576	7.5601e-05
CIITA	2.43932e-07	-0.84547	0.162	0.402	0.00643541
PER3	3.97797e-08	-0.843419	0.075	0.301	0.00104947
NR2F2-AS1	0.000149529	-0.843192	0.125	0.277	1
NR3C1	7.39151e-07	-0.842236	0.112	0.321	0.0195003
ANO6	1.38844e-07	-0.842126	0.088	0.307	0.00366298
KDR	1.99172e-06	-0.841661	0.112	0.311	0.0525456
KIAA2026	1.59516e-07	-0.841558	0.081	0.292	0.00420835
HIBCH	8.99614e-06	-0.839282	0.069	0.229	0.237336
PHF14	2.8541e-08	-0.838487	0.05	0.263	0.00075297
CWF19L2	4.16232e-06	-0.838171	0.069	0.241	0.10981
PPA2	2.71492e-06	-0.836852	0.013	0.149	0.0716251
SHANK3	1.04244e-10	-0.836537	0.362	0.696	2.75017e-06
ZNF407	4.75078e-07	-0.835948	0.106	0.319	0.0125335
CCDC91	2.94685e-05	-0.835589	0.013	0.126	0.777439
NBAS	3.12934e-06	-0.834632	0.062	0.233	0.0825582
LINC00342	2.88763e-06	-0.834298	0.156	0.363	0.0761814
LINC01184	5.67544e-06	-0.832872	0.025	0.165	0.149729
INTS9	2.79431e-05	-0.830886	0.006	0.114	0.737196
RNF152	1.52229e-05	-0.829782	0.019	0.144	0.40161
ZNF148	7.69736e-07	-0.829152	0.1	0.304	0.0203072
XRRA1	3.96571e-06	-0.828655	0.025	0.17	0.104623
SNX13	4.59301e-06	-0.828165	0.025	0.166	0.121173
MIR29B2CHG	6.08447e-06	-0.827092	0.075	0.241	0.160521
MDFIC	2.12714e-06	-0.820905	0.044	0.209	0.0561181
PREX2	7.85492e-07	-0.820592	0.131	0.348	0.0207229
LINC00662	0.000264011	-0.820043	0.031	0.132	1
NKTR	4.51588e-09	-0.819936	0.262	0.569	0.000119138
NBPF15	6.86484e-06	-0.81908	0.013	0.141	0.181108
ZEB1-AS1	6.23175e-05	-0.817448	0.019	0.131	1
BOD1L1	7.59951e-07	-0.816741	0.069	0.261	0.020049
TBC1D19	6.37851e-05	-0.815853	0.013	0.117	1
DGKH	9.41357e-08	-0.815673	0.106	0.336	0.00248349
VWA8	1.61578e-06	-0.814022	0.031	0.19	0.0426276
AMOTL1	9.55533e-06	-0.813376	0.05	0.199	0.252089
MCC	2.5951e-07	-0.811603	0.05	0.241	0.00684638
CAMKK1	6.10989e-05	-0.811492	0	0.093	1
PAN3	2.21417e-08	-0.811366	0.162	0.43	0.000584141
CHRM3	2.61574e-05	-0.809509	0.162	0.343	0.690084
UMAD1	2.41061e-05	-0.80549	0.031	0.161	0.635967
EBF1	1.62558e-08	-0.80543	0.181	0.45	0.00042886
SLC16A9	2.59925e-05	-0.803247	0.025	0.151	0.685734
IGF2R	2.18954e-05	-0.802795	0.044	0.182	0.577645
SLC22A12	0.000659166	-0.801729	0.025	0.115	1
CTDSPL	5.41118e-05	-0.801712	0.044	0.171	1
NBDY	2.01855e-06	-0.799233	0.019	0.166	0.0532535
HDX	5.87455e-05	-0.79676	0.025	0.143	1
GBP3	0.000148418	-0.796362	0.019	0.119	1
PTPRB	5.0262e-13	-0.794781	0.431	0.774	1.32601e-08
NOSTRIN	8.64552e-10	-0.794305	0.181	0.511	2.28086e-05
AQP1	5.74436e-05	-0.793259	0.019	0.131	1
SLC26A7	4.38191e-05	-0.792027	0	0.097	1
ARHGEF7	5.32776e-06	-0.791754	0.069	0.236	0.140557
MIPOL1	1.05033e-05	-0.789957	0.038	0.18	0.277099
ID2	4.37643e-05	-0.789024	0.025	0.144	1
DYSF	8.11221e-08	-0.786536	0.125	0.37	0.00214016
CRADD	4.57124e-06	-0.78578	0.062	0.229	0.120599
SPATA13	3.64806e-06	-0.785553	0.106	0.301	0.0962432
ZNF518A	4.45343e-06	-0.785042	0.081	0.256	0.11749
AC090630.1	1.35584e-05	-0.783653	0	0.109	0.357697
NUTM2B-AS1	9.3664e-07	-0.783458	0.038	0.204	0.0247104
NRP1	1.25873e-07	-0.78272	0.188	0.44	0.00332077
RAB2A	5.3545e-08	-0.782638	0.094	0.326	0.00141262
MYO9A	5.50856e-08	-0.782259	0.131	0.38	0.00145327
RPS6KA3	3.58859e-07	-0.78176	0.038	0.217	0.00946743
SETX	1.4727e-08	-0.780656	0.188	0.474	0.000388527
TBC1D22A	2.93674e-08	-0.779913	0.175	0.448	0.00077477
ZNF277	7.50596e-05	-0.779873	0.031	0.149	1
KCTD15	1.876e-05	-0.778016	0.031	0.165	0.494927
ELMO1	3.2765e-08	-0.77791	0.188	0.46	0.000864406
AL078590.2	1.35803e-05	-0.777306	0.019	0.148	0.358275
ESRRG	2.52222e-05	-0.776753	0.088	0.248	0.665413
SCGB2B2	0.000100384	-0.77659	0	0.088	1
EIF2AK2	1.90089e-07	-0.776576	0.15	0.392	0.00501492
DOK6	7.53027e-05	-0.774174	0.044	0.171	1
ATF6	1.29356e-05	-0.772835	0.044	0.188	0.341268
AC002070.1	0.000223362	-0.772376	0.075	0.205	1
SYCP2L	0.000213418	-0.771786	0.025	0.129	1
ST6GAL1	3.29609e-07	-0.77061	0.338	0.601	0.00869575
CD38	0.000522552	-0.77051	0.013	0.097	1
RHBDD1	5.23858e-05	-0.768725	0.013	0.121	1
PKHD1	0.000156836	-0.766416	0.088	0.226	1
NUAK1	1.35244e-05	-0.765071	0.044	0.188	0.3568
SRSF5	3.71331e-06	-0.765012	0.125	0.324	0.0979645
ZNF462	1.69521e-05	-0.764218	0.038	0.177	0.447231
CCNY	5.47826e-07	-0.762995	0.156	0.389	0.0144527
INPP5A	3.83998e-06	-0.762187	0.038	0.194	0.101306
PTBP3	1.29127e-05	-0.761714	0.038	0.178	0.340663
SMAD9	2.33883e-06	-0.760868	0.1	0.297	0.061703
AL589935.1	0.000100384	-0.760292	0	0.088	1
MGMT	8.52267e-05	-0.759772	0.019	0.126	1
SP3	2.27602e-05	-0.758038	0.038	0.171	0.60046
STK3	7.51131e-08	-0.75577	0.131	0.377	0.00198163
GPM6A	0.000580902	-0.755408	0.206	0.35	1
CUBN	0.000515826	-0.753903	0.119	0.251	1
EPC2	1.097e-05	-0.753035	0.056	0.211	0.289411
ARFIP1	2.43486e-05	-0.751766	0.056	0.2	0.642364
FHIT	5.2259e-06	-0.751751	0.119	0.312	0.13787
MEF2C-AS1	3.48325e-05	-0.751433	0.025	0.148	0.918952
SEMA5B	0.000982583	-0.749826	0.031	0.119	1
RARB	9.87287e-07	-0.749661	0.125	0.343	0.0260466
AC034195.1	4.99836e-05	-0.746838	0.006	0.109	1
HEXA	8.32338e-06	-0.746668	0.006	0.127	0.219587
BCLAF1	6.72717e-06	-0.746434	0.05	0.207	0.177476
ITSN2	5.36293e-08	-0.744885	0.131	0.389	0.00141485
TIE1	1.21979e-05	-0.744463	0.05	0.199	0.321804
PRPF4B	1.1903e-05	-0.742373	0.075	0.239	0.314024
POLK	4.76117e-06	-0.7391	0.05	0.211	0.125609
BBS9	2.34138e-08	-0.738724	0.125	0.384	0.000617702
LIPE-AS1	0.000230968	-0.738241	0.05	0.166	1
SGO1-AS1	0.000227674	-0.738179	0.006	0.093	1
TMEM65	4.08477e-05	-0.73794	0.006	0.11	1
UBAC2	0.000243206	-0.737925	0.044	0.154	1
EML1	5.31745e-10	-0.737744	0.238	0.562	1.40285e-05
AC007364.1	0.000238366	-0.736928	0.019	0.115	1
SECISBP2	9.31319e-07	-0.73684	0.05	0.226	0.0245701
MARF1	3.06407e-05	-0.73575	0.019	0.138	0.808364
ADAR	7.1457e-07	-0.735376	0.088	0.29	0.0188518
PRPF40A	9.8751e-06	-0.735252	0.013	0.138	0.260525
NTN4	0.00131945	-0.733869	0.138	0.265	1
PLCB1	2.01229e-06	-0.733835	0.275	0.513	0.0530882
AC097376.3	0.000388101	-0.733694	0.019	0.11	1
SCAF11	7.51766e-08	-0.733581	0.138	0.394	0.00198331
LHFPL6	0.0001228	-0.733121	0.094	0.236	1
ASCC3	2.01491e-05	-0.73297	0.125	0.302	0.531575
RSRC1	1.95336e-06	-0.730043	0.038	0.202	0.0515335
LCORL	3.75705e-06	-0.730019	0.075	0.255	0.0991185
MBNL1	1.35212e-07	-0.727037	0.231	0.499	0.00356716
KCTD3	3.11325e-05	-0.725851	0.031	0.158	0.821337
RAMP3	4.14075e-08	-0.725386	0.231	0.509	0.00109241
NFKBIA	2.06694e-07	-0.725298	0.062	0.261	0.00545299
ODF2L	5.36349e-06	-0.725016	0.144	0.345	0.1415
ABCG1	0.000546485	-0.724271	0.044	0.146	1
MTAP	0.000124747	-0.723445	0.075	0.209	1
STIM2	1.85583e-07	-0.722814	0.056	0.258	0.00489604
DICER1	1.13156e-06	-0.722769	0.044	0.216	0.0298528
AC098588.3	0.00391525	-0.722636	0.038	0.114	1
INVS	4.70573e-05	-0.721964	0.106	0.265	1
TTN-AS1	2.4688e-05	-0.721861	0.019	0.139	0.651318
SELP	0.000164533	-0.72129	0	0.083	1
SON	3.76779e-07	-0.72121	0.238	0.496	0.00994019
MYCBP2	2.23815e-09	-0.720353	0.2	0.504	5.90469e-05
SIPA1L2	0.000140433	-0.720011	0.025	0.132	1
OAS3	9.1884e-06	-0.718708	0.019	0.151	0.242408
MBP	0.000257501	-0.718234	0.013	0.104	1
GCC2	0.000197777	-0.71642	0.081	0.214	1
SFT2D2	0.000106431	-0.715864	0.013	0.112	1
EPB41L4A	3.55795e-07	-0.715472	0.2	0.455	0.00938658
TJP1	3.16291e-07	-0.71534	0.119	0.348	0.00834438
ZHX3	1.18813e-05	-0.714994	0.1	0.278	0.313453
LAP3	6.33471e-06	-0.714455	0.069	0.236	0.167122
SLC25A28	0.000100794	-0.714313	0.013	0.112	1
SCAPER	6.49059e-06	-0.71392	0.15	0.355	0.171235
N4BP1	0.000138731	-0.713266	0.069	0.199	1
CNN3	5.90605e-05	-0.711533	0.056	0.19	1
RNF180	3.00151e-05	-0.711013	0.038	0.17	0.791859
ARHGEF3	8.30592e-07	-0.709504	0.206	0.452	0.0219127
PRODH2	0.000920739	-0.708236	0.038	0.131	1
TMEM233	0.00263166	-0.707764	0.075	0.171	1
BABAM2	4.02458e-06	-0.707573	0.169	0.385	0.106177
CPED1	0.00119933	-0.707049	0.013	0.087	1
TMEM131	5.11669e-07	-0.707011	0.062	0.26	0.0134989
PCM1	3.9861e-07	-0.706212	0.144	0.385	0.0105161
ANKS1A	7.09278e-07	-0.705367	0.112	0.326	0.0187122
EHD4	1.13078e-05	-0.703879	0.081	0.251	0.298322
SCLT1	2.37007e-05	-0.703733	0.138	0.317	0.625271
CEP290	5.80152e-05	-0.703715	0.025	0.143	1
SEM1	0.000734184	-0.70334	0.025	0.114	1
MME	0.00317674	-0.703196	0.013	0.076	1
PLSCR4	1.62872e-05	-0.70134	0.031	0.166	0.429688
CD34	3.32095e-06	-0.700663	0.062	0.238	0.0876133
DDX17	3.31642e-07	-0.700626	0.381	0.652	0.00874938
TRIM22	1.5858e-06	-0.700089	0.088	0.282	0.0418367
TET2	0.000145702	-0.699659	0.025	0.132	1
PPM1F	2.25221e-05	-0.698004	0.031	0.163	0.594177
EXOC3L2	1.73686e-05	-0.697852	0.244	0.457	0.458219
RNF144A	1.41758e-05	-0.697844	0.038	0.18	0.373985
LDB2	4.31349e-08	-0.697356	0.581	0.817	0.00113798
LINC00894	4.76287e-06	-0.697259	0.119	0.316	0.125654
WASHC4	9.8078e-07	-0.696981	0.081	0.275	0.0258749
THOC1	3.14597e-05	-0.695944	0.019	0.138	0.82997
GPRC5B	5.20101e-05	-0.69434	0.019	0.132	1
MAN2A1	0.000141556	-0.693841	0.088	0.228	1
FTO	7.32883e-07	-0.691962	0.106	0.316	0.0193349
ITGB8	0.00110267	-0.69156	0.019	0.098	1
TMEM117	2.31545e-06	-0.691158	0.025	0.177	0.0610861
AC005162.3	0.000373081	-0.690544	0	0.075	1
CRPPA	0.000246973	-0.689867	0.044	0.158	1
MIR99AHG	8.33672e-05	-0.689514	0.256	0.435	1
SUCO	8.92593e-05	-0.688159	0.013	0.114	1
RHOBTB1	0.000199989	-0.687964	0.019	0.117	1
SATB1	0.000293274	-0.687918	0.019	0.112	1
SH3BGRL	4.62876e-05	-0.686977	0.069	0.216	1
OSBPL8	9.95691e-05	-0.686461	0.056	0.187	1
ZNF782	9.63101e-05	-0.6861	0.006	0.102	1
TANK	3.5256e-05	-0.685787	0.031	0.156	0.930123
RBM26	6.62888e-07	-0.685746	0.081	0.284	0.0174883
VOPP1	5.65341e-06	-0.685479	0.094	0.278	0.149148
SETD5	1.17965e-05	-0.681691	0.144	0.334	0.311215
NPIPB5	2.09388e-05	-0.680047	0.019	0.143	0.552407
IL15RA	1.28922e-05	-0.678977	0.031	0.17	0.340121
WDR72	0.000489268	-0.678857	0.013	0.097	1
GATA2-AS1	4.5741e-05	-0.678192	0.025	0.144	1
RBM23	0.00205521	-0.677812	0.019	0.092	1
MACROD2	0.000904931	-0.67672	0.125	0.253	1
AL050403.2	0.000241412	-0.676604	0.019	0.115	1
KCNQ1OT1	0.000197934	-0.676345	0.019	0.119	1
ZNF704	1.42606e-05	-0.675751	0.044	0.192	0.376223
IFIT3	3.92094e-05	-0.675138	0.038	0.168	1
TMEM140	1.3405e-05	-0.67499	0.006	0.122	0.35365
ARHGAP12	3.27216e-05	-0.6747	0.05	0.19	0.863263
SHPRH	1.30985e-05	-0.674376	0.056	0.211	0.345566
LNX2	0.000100384	-0.673555	0	0.088	1
HLA-E	2.65334e-06	-0.673323	0.219	0.462	0.0700004
MAGI2	1.32034e-05	-0.673199	0.119	0.304	0.348331
RXRA	2.03598e-05	-0.67214	0.044	0.185	0.537132
FMNL3	1.51785e-06	-0.671312	0.075	0.265	0.040044
ARHGAP26	3.38378e-08	-0.670405	0.244	0.535	0.00089271
CAMKMT	9.78729e-06	-0.669874	0.075	0.243	0.258208
SPTLC3	1.92333e-05	-0.669303	0.006	0.119	0.507412
DISP1	1.53503e-05	-0.668958	0.05	0.197	0.404971
MYO1E	4.62332e-05	-0.66718	0.2	0.396	1
SLC4A4	0.000386853	-0.667015	0.019	0.112	1
LRRC8C	0.000151311	-0.666733	0.05	0.171	1
ADGRL2	2.44674e-05	-0.666331	0.175	0.365	0.645498
GALNT14	0.000621648	-0.665257	0.019	0.104	1
HSPG2	1.02172e-06	-0.665061	0.3	0.54	0.026955
SMG7	0.000441193	-0.662676	0.044	0.149	1
ETS1	8.18463e-06	-0.661985	0.15	0.358	0.215927
RB1CC1	6.24116e-06	-0.661029	0.062	0.231	0.164654
ARHGAP31	1.59386e-06	-0.660489	0.219	0.457	0.0420491
EXOC3L1	0.00221143	-0.659864	0.038	0.121	1
HERC1	1.87781e-06	-0.659246	0.269	0.521	0.0495405
MTRNR2L1	0.000417811	-0.659012	0.081	0.207	1
RFTN1	0.000272222	-0.658656	0.031	0.136	1
CMPK2	0.000277303	-0.656154	0.019	0.114	1
TRIM44	1.95439e-06	-0.655325	0.044	0.212	0.0515607
STARD13	2.82929e-05	-0.654091	0.138	0.319	0.746424
CTDSP2	0.000431632	-0.65314	0.019	0.109	1
ZBTB16	7.70066e-07	-0.652897	0.256	0.525	0.0203159
MAST4	5.58666e-05	-0.6523	0.15	0.326	1
DPH6-DT	7.16844e-05	-0.651982	0.031	0.151	1
HSD11B2	0.00167916	-0.651819	0.006	0.071	1
ZNF75D	2.18289e-05	-0.651697	0.044	0.187	0.575889
AC025171.2	0.00397236	-0.649856	0.031	0.104	1
TRMT11	0.000272736	-0.649677	0.031	0.134	1
SULF1	0.192249	-0.649485	0.056	0.088	1
TTC14	8.42035e-05	-0.648897	0.056	0.187	1
PRKD3	7.98889e-06	-0.647531	0.038	0.183	0.210763
EPB41L3	0.000487241	-0.647383	0.031	0.129	1
CDC73	0.00022671	-0.647093	0.044	0.156	1
ZNF24	0.000991746	-0.646861	0.006	0.076	1
SLC30A7	9.87434e-05	-0.646843	0.019	0.124	1
FAM120A	2.44362e-05	-0.646404	0.069	0.224	0.644677
NFIA	1.70313e-06	-0.646194	0.194	0.436	0.044932
PLPP1	2.8915e-09	-0.645564	0.438	0.733	7.62836e-05
NDUFS1	4.15123e-05	-0.645514	0.044	0.177	1
TRAK2	0.000385545	-0.643268	0.025	0.121	1
SMAD5	0.00029539	-0.642962	0.019	0.114	1
CERT1	1.62265e-05	-0.642813	0.056	0.209	0.428086
PCAT1	0.000205307	-0.642579	0.131	0.284	1
RAB3GAP1	2.48099e-05	-0.642326	0.081	0.239	0.654536
SIK2	0.000212894	-0.642067	0.1	0.243	1
NIPAL2	0.000918847	-0.641605	0.006	0.078	1
HCG18	0.000159754	-0.641506	0.031	0.143	1
TTC21B	0.000239663	-0.641306	0.025	0.126	1
ADGRB3	0.00262988	-0.641042	0.05	0.139	1
HNRNPD	0.000173696	-0.640516	0.062	0.188	1
WDR11	4.15733e-05	-0.639995	0.019	0.134	1
ANKMY1	0.00202448	-0.639586	0.019	0.092	1
MPRIP	5.85472e-06	-0.638547	0.081	0.255	0.154459
HNRNPR	8.81377e-05	-0.638265	0.044	0.168	1
TSPAN7	0.000284746	-0.63792	0.031	0.136	1
ANKRD36C	4.79253e-06	-0.637522	0.131	0.334	0.126436
C5orf56	9.0571e-08	-0.637182	0.056	0.263	0.00238944
MAGI3	0.000129247	-0.636943	0.119	0.27	1
HNRNPA2B1	9.0496e-07	-0.636898	0.106	0.319	0.0238747
CCNH	6.65004e-05	-0.636326	0.069	0.211	1
ARHGAP28	0.000877866	-0.634586	0.013	0.09	1
ARL13B	0.000384074	-0.63381	0.013	0.098	1
GOLGB1	0.000177383	-0.633658	0.144	0.304	1
SBF2	8.5607e-08	-0.633491	0.281	0.567	0.00225848
MARC2	0.00013849	-0.632555	0.013	0.11	1
ARHGAP29	2.91497e-07	-0.632227	0.225	0.494	0.00769026
APBB2	2.89598e-06	-0.632188	0.388	0.643	0.0764019
ESAM	0.000121103	-0.632186	0.05	0.175	1
ATP2B1	0.00021957	-0.632066	0.031	0.138	1
TRANK1	0.000322025	-0.630606	0.038	0.144	1
EMID1	0.000250538	-0.629593	0.05	0.168	1
PLEKHA5	0.000658463	-0.6287	0.088	0.211	1
USP18	0.000520712	-0.628612	0.006	0.083	1
SORBS1	8.28439e-06	-0.628448	0.056	0.221	0.218559
PKD2	0.00015756	-0.628269	0.069	0.202	1
AC244131.2	0.00116406	-0.628233	0	0.063	1
TXNIP	3.03691e-06	-0.628205	0.081	0.268	0.0801197
SHOC2	2.24444e-05	-0.627983	0.031	0.165	0.592127
RALYL	0.0008246	-0.627651	0.006	0.08	1
SETD3	3.80123e-05	-0.627449	0.025	0.146	1
LINC01622	0.000317343	-0.625664	0.006	0.09	1
PTPRG	5.62812e-08	-0.623764	0.569	0.796	0.00148481
CEP350	1.34487e-06	-0.623582	0.112	0.328	0.0354803
VTI1A	1.85934e-05	-0.623242	0.162	0.358	0.490531
LRATD2	0.0010714	-0.623139	0.006	0.076	1
ZNF37A	0.000183965	-0.623072	0.044	0.161	1
LDAH	4.89576e-05	-0.622838	0.019	0.134	1
USP47	7.85962e-05	-0.622577	0.106	0.261	1
SPATA6	0.000203881	-0.622302	0.006	0.093	1
GPC6	0.00698477	-0.622055	0.019	0.078	1
SETBP1	2.67209e-05	-0.622002	0.081	0.244	0.70495
RIC1	2.03238e-05	-0.621589	0.019	0.143	0.536183
C20orf194	1.71195e-05	-0.621549	0.206	0.421	0.451647
CYYR1	1.03919e-05	-0.621501	0.094	0.275	0.274159
MIS18BP1	0.0001481	-0.621405	0.056	0.185	1
RBM33	6.74836e-06	-0.620617	0.05	0.209	0.178035
ATG10	2.86659e-05	-0.620453	0.031	0.163	0.756263
RUNX1T1	4.10158e-05	-0.619794	0.112	0.282	1
ZNF528-AS1	0.000608182	-0.619156	0	0.07	1
CASKIN2	0.000403356	-0.618961	0.031	0.132	1
CCDC92	0.000197812	-0.618573	0.025	0.129	1
ATXN7	4.01288e-05	-0.618283	0.05	0.185	1
HMBOX1	9.80792e-05	-0.618274	0.125	0.285	1
PTPN4	9.24628e-05	-0.617753	0.044	0.168	1
LINC01278	9.73706e-05	-0.61762	0.088	0.236	1
SMC5	9.67475e-06	-0.616938	0.094	0.27	0.255239
CYP24A1	0.997898	-0.616652	0.019	0.019	1
ATP1B1	0.00016307	-0.616515	0.05	0.173	1
FBXO22	0.0013423	-0.616513	0.038	0.127	1
ZMYND11	1.74572e-05	-0.615301	0.062	0.219	0.460556
PLCG2	6.59645e-07	-0.615156	0.175	0.414	0.0174028
BACH2	0.000650325	-0.615021	0.013	0.093	1
SLC2A13	0.000728768	-0.614444	0.038	0.134	1
KIAA0825	0.00111334	-0.614012	0.05	0.149	1
XPO7	7.36674e-05	-0.61299	0.019	0.129	1
ZNF644	0.00014249	-0.612944	0.106	0.255	1
PSMF1	0.000106431	-0.612322	0.013	0.112	1
SKAP2	4.2702e-06	-0.61178	0.05	0.216	0.112656
ACSM2A	0.00419989	-0.611698	0.056	0.143	1
CREB1	0.000183465	-0.610586	0.081	0.219	1
H3F3A	0.000916297	-0.609387	0.019	0.1	1
DLL4	0.00051686	-0.609192	0	0.071	1
RBM41	0.000225262	-0.607929	0.006	0.093	1
EEFSEC	0.000543842	-0.607647	0.019	0.107	1
TAPT1	0.000458999	-0.607361	0.006	0.085	1
TUG1	2.45594e-05	-0.607137	0.062	0.216	0.647927
PRPF18	0.000401663	-0.606608	0.006	0.087	1
ACVR2A	0.000490972	-0.606541	0.013	0.095	1
RAD51B	9.43681e-06	-0.606074	0.125	0.316	0.248962
MAN1A2	0.000130437	-0.604841	0.044	0.165	1
ATXN10	1.05593e-05	-0.604706	0.056	0.216	0.278574
CD58	0.000115627	-0.604705	0.075	0.216	1
MAP3K7	0.000510981	-0.604509	0.025	0.119	1
DENND3	0.00015225	-0.603787	0.056	0.18	1
ZNF626	0.00100395	-0.602721	0.038	0.132	1
SCFD2	4.77636e-05	-0.602593	0.069	0.216	1
DCLK2	0.000233857	-0.602396	0.044	0.158	1
MLLT6	4.89898e-06	-0.601483	0.062	0.234	0.129245
LMCD1	0.00149518	-0.60086	0.019	0.095	1
TRIM8	7.23553e-05	-0.600533	0.006	0.105	1
RAPGEF6	0.000672166	-0.600446	0.031	0.126	1
RGL2	0.000150994	-0.599685	0.038	0.154	1
NIN	0.000669573	-0.599539	0.088	0.211	1
LINC02197	0.00261371	-0.599127	0	0.054	1
AC019197.1	0.000438231	-0.598895	0.094	0.226	1
AC008014.1	0.000419899	-0.598185	0.062	0.18	1
SSBP3	0.000110576	-0.5979	0.062	0.195	1
RIN2	6.50694e-05	-0.597845	0.275	0.491	1
HK1	0.000583458	-0.596342	0.05	0.156	1
TOP2B	0.000229778	-0.59592	0.038	0.148	1
MYO1C	3.28807e-05	-0.59552	0.125	0.297	0.867459
UBR1	0.000562355	-0.595439	0.131	0.27	1
CCDC85A	0.00145623	-0.594348	0.025	0.107	1
ALDOB	0.0172477	-0.594318	0.019	0.068	1
TBCK	6.00922e-05	-0.594285	0.1	0.261	1
LINC02100	0.000227263	-0.594157	0.019	0.115	1
ARHGAP18	0.00207498	-0.594146	0.056	0.149	1
APPL2	0.000395666	-0.593926	0.062	0.18	1
WARS2-AS1	0.000102288	-0.592998	0.025	0.136	1
BOC	4.92078e-05	-0.592492	0.038	0.166	1
NCKAP5	0.00101474	-0.591774	0.038	0.132	1
ZC3H12C	0.000502788	-0.591649	0.031	0.129	1
EFR3A	0.000464093	-0.590307	0.031	0.129	1
ARID1B	2.40413e-06	-0.590105	0.25	0.494	0.0634258
CX3CL1	0.00221691	-0.589567	0.013	0.08	1
EHBP1	0.000205186	-0.588332	0.156	0.319	1
ZEB2	0.000858571	-0.588211	0.062	0.171	1
CLIC2	3.05938e-05	-0.587431	0.019	0.139	0.807127
STON2	0.000518613	-0.58733	0.025	0.119	1
KMT2A	1.05784e-06	-0.587155	0.15	0.379	0.027908
CEBPZOS	0.00163859	-0.587101	0.006	0.071	1
AC103702.1	0.000429873	-0.586839	0.013	0.098	1
GDA	0.00083039	-0.586647	0.006	0.08	1
SH3KBP1	6.63488e-05	-0.586483	0.062	0.202	1
PPIP5K2	0.000352075	-0.586401	0.062	0.183	1
CEP192	0.000107987	-0.585834	0.075	0.214	1
ARGLU1	4.2222e-07	-0.584729	0.169	0.413	0.011139
LRRK2	0.000717061	-0.584569	0.025	0.114	1
ALKBH1	0.00585187	-0.584243	0.013	0.07	1
MTF2	0.000101277	-0.584008	0.05	0.178	1
TRIP11	0.000720752	-0.583013	0.106	0.233	1
AL603840.1	0.0139282	-0.582607	0.006	0.049	1
CPLANE1	5.29698e-06	-0.58238	0.088	0.272	0.139745
SCART1	0.000841656	-0.582076	0	0.066	1
CHD6	3.89058e-05	-0.581979	0.1	0.268	1
SRSF1	0.00173443	-0.581865	0.013	0.083	1
HLA-DQA1	0.000298802	-0.581105	0.006	0.09	1
PDGFB	0.000274	-0.580963	0.062	0.187	1
IGF2BP2	0.00319264	-0.580186	0.075	0.171	1
BTBD9	5.25621e-05	-0.578892	0.175	0.363	1
SULT1C2	0.0175463	-0.578523	0.031	0.087	1
MCL1	0.000477066	-0.578247	0.019	0.109	1
EIF5	0.000719799	-0.578205	0.013	0.093	1
SEC62	0.000223457	-0.577891	0.025	0.127	1
RTN4	6.86652e-05	-0.577562	0.1	0.255	1
GRK5	4.78732e-05	-0.577447	0.125	0.299	1
SCN2A	0.000978561	-0.577371	0.006	0.078	1
XKR6	4.67106e-05	-0.577321	0.031	0.158	1
ERBB4	3.80852e-07	-0.576971	0.094	0.307	0.0100476
ATRX	2.39737e-06	-0.575821	0.275	0.537	0.0632473
SUCLG2	5.16061e-06	-0.575719	0.062	0.233	0.136147
PARP6	0.00119023	-0.575689	0.019	0.098	1
THSD7A	0.000448905	-0.57529	0.2	0.36	1
SPPL3	6.12322e-05	-0.573553	0.088	0.239	1
HMGB1	0.00037207	-0.573425	0.112	0.251	1
NUTM2A-AS1	0.000795644	-0.572738	0.05	0.153	1
CRYBG3	0.000388874	-0.572591	0.075	0.2	1
KHDRBS3	4.40868e-05	-0.572107	0.025	0.146	1
RAPGEF1	3.63271e-05	-0.572028	0.212	0.411	0.958382
PARP11	0.000924922	-0.571983	0.013	0.09	1
ATP10D	0.000422883	-0.571329	0.031	0.131	1
ENG	4.53955e-07	-0.57122	0.294	0.57	0.0119762
ZFAND6	6.72622e-05	-0.570443	0.05	0.185	1
AC096576.6	0.00109031	-0.570227	0.006	0.076	1
IPO9	0.000130612	-0.56929	0.044	0.163	1
NAB1	0.000430729	-0.568877	0.056	0.17	1
ZNF800	0.000256428	-0.56836	0.038	0.148	1
TRPC1	0.000973107	-0.56823	0.038	0.131	1
CNST	1.75249e-05	-0.567918	0.038	0.18	0.462341
SDCCAG8	0.00011008	-0.566608	0.162	0.336	1
AC016831.7	0.000272946	-0.566607	0.019	0.114	1
MOB2	0.00249377	-0.565725	0.044	0.129	1
CCDC14	0.00353341	-0.565673	0.038	0.115	1
PPP1R9A	0.00107931	-0.565615	0.013	0.088	1
NR1D2	0.000317646	-0.565464	0.05	0.165	1
RSF1	7.90167e-06	-0.565462	0.106	0.292	0.208462
NAV1	9.58063e-05	-0.565267	0.25	0.428	1
CFLAR	6.81631e-07	-0.565153	0.412	0.699	0.0179828
MAPKAP1	4.59996e-05	-0.564496	0.094	0.253	1
ANAPC10	0.000668729	-0.563421	0.038	0.136	1
PRELID2	0.00442059	-0.562345	0.038	0.114	1
CD109	0.000141924	-0.56229	0.05	0.177	1
TSPAN18	0.00399577	-0.561744	0.075	0.168	1
ZNF75A	0.000126128	-0.561046	0.025	0.134	1
TMEM87A	0.000132258	-0.560611	0.05	0.175	1
NDUFAF2	0.00268053	-0.560063	0.019	0.088	1
GAB1	0.000278449	-0.559914	0.1	0.238	1
SCO2	0.00395729	-0.558912	0.031	0.105	1
OAS2	0.000129074	-0.558765	0.038	0.156	1
PLCL2	8.53235e-06	-0.55855	0.081	0.255	0.225101
SPP1	0.00257436	-0.558006	0.1	0.207	1
NCALD	0.000227924	-0.557985	0.094	0.238	1
TSHZ1	0.000670702	-0.557772	0.006	0.081	1
SPATA7	0.00282715	-0.55737	0.006	0.066	1
RPS6KC1	1.2542e-05	-0.557293	0.081	0.248	0.330882
EFNB1	0.000174959	-0.556315	0.019	0.121	1
CAMK2D	0.00047427	-0.55598	0.088	0.212	1
BTD	0.00166333	-0.555797	0.013	0.083	1
PDE7B	0.00036404	-0.55551	0.056	0.173	1
GLIS3	0.000350493	-0.554951	0.106	0.25	1
ECHDC2	1.25381e-05	-0.554642	0.112	0.301	0.330779
HELQ	0.000489158	-0.554534	0.006	0.085	1
IWS1	9.87535e-05	-0.554097	0.044	0.17	1
AL157392.3	0.00022844	-0.553801	0	0.08	1
TCIM	0.000961234	-0.552752	0.056	0.161	1
LAMB2	0.00128298	-0.551675	0.056	0.156	1
SPAAR	0.000162451	-0.55034	0.056	0.183	1
TINAG	0.0081682	-0.550328	0.013	0.066	1
INPP4A	0.00085377	-0.549385	0.05	0.154	1
USF2	0.00116406	-0.549241	0	0.063	1
GARS-DT	3.74627e-05	-0.548141	0.081	0.236	0.988342
ANTXR2	6.47937e-05	-0.54775	0.019	0.131	1
KPNB1	8.13424e-05	-0.547276	0.044	0.173	1
MCPH1	0.000660535	-0.546136	0.081	0.202	1
FILIP1	0.00724408	-0.545513	0.013	0.068	1
DNAH5	0.0316255	-0.545319	0.006	0.041	1
ZNF366	0.000307427	-0.545161	0.075	0.202	1
ZMYM2	0.000131528	-0.545074	0.138	0.306	1
IRF2	0.000145156	-0.544994	0.05	0.175	1
PTPN13	0.00112513	-0.544296	0.006	0.076	1
GSE1	1.21773e-05	-0.543693	0.35	0.589	0.321263
ERP44	0.000423486	-0.542904	0.038	0.141	1
RFTN2	0.0295903	-0.542743	0.044	0.098	1
SYNPO2	0.000225263	-0.542638	0.006	0.093	1
CTSD	0.00261627	-0.542161	0.069	0.166	1
ATP1A1	0.000303339	-0.541602	0.025	0.126	1
NPY1R	0.00290966	-0.541399	0.019	0.088	1
FAM160A2	0.00204017	-0.540882	0.006	0.07	1
RBCK1	0.00033029	-0.540882	0.025	0.124	1
FAM106A	0.00110054	-0.54085	0.013	0.088	1
MAPK10	0.00173127	-0.540771	0.05	0.144	1
HOXB3	0.00187265	-0.54076	0.119	0.236	1
UPRT	0.00136871	-0.540042	0	0.061	1
SENP7	5.63324e-05	-0.539457	0.1	0.263	1
DNAJB14	4.52332e-05	-0.539333	0.038	0.168	1
STOM	0.000238409	-0.539311	0.013	0.105	1
DENND11	7.20959e-05	-0.539104	0.006	0.105	1
CLDN10	0.00547133	-0.537556	0.013	0.071	1
CA8	0.0411932	-0.537428	0.019	0.058	1
CBLB	0.000182712	-0.537414	0.075	0.207	1
PTMA	0.000609228	-0.536989	0.075	0.195	1
RAP2C-AS1	0.000980648	-0.536601	0.013	0.09	1
HIVEP3	2.14511e-05	-0.536378	0.275	0.496	0.565924
PPFIA1	3.63512e-05	-0.536374	0.069	0.219	0.959016
PHF20L1	7.70516e-05	-0.535823	0.1	0.256	1
GNAS	0.000286124	-0.535122	0.088	0.224	1
DLG1	0.000436063	-0.535064	0.131	0.275	1
HNRNPA3	0.000238435	-0.534196	0.056	0.178	1
CNOT2	0.000159174	-0.534133	0.075	0.212	1
PDE3B	0.000715517	-0.533263	0	0.068	1
ECI2	0.00770119	-0.533159	0.013	0.066	1
WDR7	0.000216542	-0.532788	0.069	0.199	1
AC011997.1	0.00256726	-0.5326	0.013	0.08	1
RMST	0.00852739	-0.532561	0.006	0.054	1
ARL6IP4	0.00160916	-0.532427	0	0.059	1
IFI27	9.20033e-05	-0.532294	0.069	0.209	1
AC246817.1	0.00498847	-0.532186	0	0.048	1
KANTR	0.00214392	-0.531523	0.056	0.151	1
PAPPA	0.0185141	-0.531304	0.006	0.046	1
ZADH2	0.000774154	-0.529857	0.006	0.08	1
USP25	0.00034292	-0.52979	0.131	0.278	1
PGP	0.00293112	-0.529627	0.025	0.098	1
ZFYVE16	9.91811e-05	-0.529243	0.05	0.18	1
KIF16B	7.75856e-05	-0.5292	0.031	0.149	1
AL049828.1	0.00117702	-0.529032	0.044	0.141	1
NAPG	0.0010714	-0.528801	0.006	0.076	1
WTAP	0.000196489	-0.528658	0.044	0.161	1
CHD2	7.39552e-07	-0.5282	0.144	0.374	0.0195109
CADM1	0.0124869	-0.528049	0.013	0.061	1
SPAG16	0.00068089	-0.527563	0.025	0.115	1
AC018816.1	0.000193894	-0.527557	0	0.081	1
DOP1A	0.000198132	-0.527501	0.05	0.171	1
RAB11FIP3	1.00176e-05	-0.526927	0.106	0.292	0.264284
TRPM3	0.00640711	-0.526201	0.05	0.127	1
PTBP2	2.07123e-05	-0.526059	0.094	0.267	0.546433
MSI2	1.79623e-05	-0.525778	0.219	0.436	0.473882
AL359232.1	0.00194992	-0.525741	0.006	0.07	1
CSNK1G3	0.000386884	-0.52571	0.019	0.11	1
HOXD3	0.00083725	-0.525206	0.056	0.165	1
VEZT	7.07611e-05	-0.523892	0.081	0.233	1
SLAIN2	0.000768284	-0.523318	0.031	0.126	1
PTCD3	0.00137475	-0.522741	0.038	0.127	1
TAF3	8.83902e-05	-0.522551	0.044	0.171	1
RAB3GAP2	0.000137039	-0.522273	0.038	0.156	1
PAX8	0.00474938	-0.522024	0.069	0.158	1
DCDC2	0.00449182	-0.52192	0.019	0.083	1
TLN1	0.0020854	-0.521753	0.025	0.102	1
APOL6	0.000394172	-0.521623	0.062	0.182	1
TTC4	0.00178157	-0.521542	0.006	0.071	1
TRIOBP	0.000319608	-0.52138	0.05	0.166	1
ACBD6	0.000162322	-0.520962	0.038	0.154	1
ERCC6L2	0.000236392	-0.519918	0.081	0.214	1
SNTB1	0.00754976	-0.519117	0.031	0.098	1
ANKIB1	6.19979e-06	-0.519061	0.1	0.287	0.163563
SEC24B	8.91982e-05	-0.519009	0.062	0.202	1
SLC22A11	0.00729324	-0.518924	0.019	0.078	1
PHLPP1	1.09341e-05	-0.518862	0.15	0.357	0.288463
NREP	0.000357763	-0.51879	0.019	0.112	1
ENTPD1-AS1	0.00641295	-0.518602	0.025	0.09	1
TMBIM6	0.000805435	-0.518398	0.013	0.092	1
TMEM260	0.00210331	-0.516218	0.025	0.102	1
MDN1	0.00141069	-0.51615	0.069	0.175	1
PAPOLA	0.000283382	-0.515756	0.062	0.182	1
RTTN	0.000701388	-0.515472	0.019	0.105	1
MFF	0.001642	-0.515124	0.013	0.083	1
FBXL4	8.09408e-05	-0.514965	0.013	0.117	1
IQGAP2	0.00539765	-0.514601	0.044	0.121	1
CACNA2D1	0.000145792	-0.514471	0.125	0.287	1
TMTC1	1.95729e-06	-0.513779	0.306	0.548	0.0516372
PER1	0.000576197	-0.51355	0.031	0.129	1
DAPK2	0.00849837	-0.513277	0.006	0.054	1
MITF	0.00633281	-0.511184	0.006	0.058	1
RGCC	0.0070778	-0.510936	0.013	0.068	1
ANK2	0.00213425	-0.510907	0.006	0.07	1
VPS50	0.00165527	-0.510473	0.044	0.136	1
CIRBP	6.60268e-05	-0.51023	0.156	0.341	1
ZNF208	0.00277807	-0.510032	0.025	0.1	1
IGFBP4	9.46495e-05	-0.509651	0.019	0.127	1
ZFAND3	3.8931e-05	-0.509374	0.275	0.496	1
TMTC3	0.00116406	-0.509183	0	0.063	1
PLEKHA2	0.000399176	-0.509036	0.038	0.143	1
PLEKHH3	0.0118401	-0.508801	0.006	0.051	1
MECOM	0.0243838	-0.508673	0.325	0.433	1
BIRC6	4.27059e-06	-0.508544	0.238	0.469	0.112667
TRIM4	0.000823861	-0.508455	0.019	0.104	1
GIMAP5	0.0022083	-0.50833	0.031	0.112	1
NUS1	0.00143574	-0.507782	0.006	0.073	1
EXOC6B	4.82223e-05	-0.506923	0.181	0.374	1
RYK	0.000106532	-0.506845	0.056	0.188	1
LINC00871	0.0151432	-0.506465	0.013	0.059	1
TBC1D9	0.000551546	-0.505869	0.088	0.216	1
NEURL1B	0.00307371	-0.505783	0.019	0.088	1
PACS2	0.000276176	-0.505567	0.119	0.267	1
MED13L	5.07287e-05	-0.504841	0.269	0.486	1
MTIF3	0.00127554	-0.503865	0.013	0.087	1
SLC45A4	0.0120561	-0.5038	0.025	0.083	1
NES	0.00243855	-0.503645	0.056	0.151	1
CHIC1	0.00124035	-0.502306	0.006	0.075	1
QSER1	0.0033133	-0.502042	0.031	0.107	1
BTN3A1	0.000392009	-0.501402	0.069	0.194	1
MNAT1	0.000276836	-0.501222	0.081	0.212	1
ERBIN	0.000115962	-0.501211	0.144	0.316	1
DCP1A	0.000779887	-0.501207	0.069	0.182	1
PHKB	0.000117567	-0.500854	0.119	0.278	1
CLCN3	0.000458488	-0.499883	0.025	0.121	1
AC104389.5	0.00165732	-0.499693	0.019	0.095	1
ATRN	0.000128487	-0.499069	0.044	0.168	1
SLC9A3R2	3.74005e-05	-0.498725	0.212	0.421	0.9867
MGA	0.0130517	-0.498645	0.1	0.185	1
KYAT3	0.00102944	-0.498276	0.013	0.09	1
SLCO3A1	6.54735e-05	-0.497744	0.2	0.406	1
DGKE	0.000201735	-0.497558	0.019	0.119	1
FOXO3	0.000112504	-0.497044	0.088	0.234	1
GRAP	0.00460041	-0.497029	0.013	0.073	1
GNA14	2.28472e-05	-0.496636	0.325	0.559	0.602755
PARVA	0.00134402	-0.496215	0.044	0.139	1
SLC25A24	0.0148983	-0.496039	0.05	0.117	1
CREBBP	3.9867e-05	-0.495599	0.138	0.323	1
AL357153.2	0.00307208	-0.495573	0	0.053	1
HULC	0.0328616	-0.495478	0.013	0.051	1
GRAMD1A	0.000290772	-0.495408	0.038	0.148	1
CT69	0.00141405	-0.495356	0.013	0.087	1
GPBP1	1.8474e-05	-0.495148	0.162	0.368	0.487381
PXDNL	0.00254296	-0.494991	0.013	0.08	1
DNAJC24	0.000532941	-0.494874	0.013	0.097	1
INPP4B	0.000714451	-0.49456	0.019	0.105	1
IL33	0.00729859	-0.494463	0.006	0.056	1
ARHGAP8	0.0139282	-0.494429	0.006	0.049	1
AL683813.1	0.00240148	-0.494265	0.013	0.08	1
CYLD	0.00480709	-0.494099	0.025	0.093	1
DGKG	0.0590132	-0.493978	0.044	0.09	1
NEK1	0.000461627	-0.493192	0.069	0.187	1
AC092422.1	0.00688032	-0.493108	0.025	0.09	1
STAT6	0.00198403	-0.492964	0.031	0.114	1
THADA	0.000116024	-0.492943	0.106	0.265	1
RAP1A	0.000225867	-0.492924	0.088	0.226	1
C6orf62	4.01697e-05	-0.492174	0.075	0.231	1
SPATS2L	2.081e-06	-0.491531	0.075	0.26	0.0549008
PATJ	0.0168541	-0.491234	0.119	0.204	1
PPIG	0.00225871	-0.491042	0.088	0.195	1
KITLG	0.00261371	-0.490798	0	0.054	1
LRRC69	0.000715517	-0.490735	0	0.068	1
KLF8	0.00261371	-0.490663	0	0.054	1
ITGB5	0.00473759	-0.490474	0.088	0.185	1
PRKN	0.000726589	-0.490472	0.175	0.323	1
ZNF780B	0.00061123	-0.490383	0.025	0.117	1
PEX13	0.00917309	-0.490228	0.019	0.075	1
AC093916.1	0.0117601	-0.48992	0.006	0.051	1
LRMP	0.0163778	-0.489827	0.025	0.078	1
ATG5	0.000707192	-0.489761	0.031	0.126	1
MPC1	0.0107745	-0.489662	0.013	0.063	1
TPP2	5.12383e-05	-0.489596	0.019	0.134	1
SPARC	0.000167598	-0.489499	0.075	0.214	1
GMDS-DT	0.000186861	-0.488467	0.238	0.433	1
ZNF280D	6.05702e-05	-0.488261	0.075	0.226	1
KDM5A	0.000251247	-0.487705	0.144	0.302	1
UBE3A	0.00102713	-0.487257	0.112	0.244	1
FNIP2	8.93098e-05	-0.487111	0.056	0.192	1
TRAPPC8	0.00176347	-0.486802	0.044	0.134	1
TAOK2	0.000434576	-0.485641	0.025	0.121	1
BRAF	7.65745e-06	-0.485429	0.156	0.368	0.202019
FAM228B	0.00983061	-0.485329	0.088	0.171	1
EXOC2	6.43686e-05	-0.485058	0.056	0.197	1
SLC17A3	0.00212795	-0.484059	0.019	0.093	1
ARHGEF9	0.00534633	-0.483522	0.006	0.059	1
SEC63	0.000413333	-0.483333	0.094	0.228	1
DNAJC1	0.0038434	-0.482872	0.262	0.402	1
AGBL4	0.0455383	-0.482827	0.025	0.066	1
B2M	0.000110756	-0.482682	0.269	0.48	1
TMEM63A	0.00213604	-0.481821	0.044	0.132	1
UBE2J1	0.000137605	-0.481439	0.05	0.173	1
NME7	0.00865522	-0.481358	0.038	0.105	1
LIPA	0.00251232	-0.481259	0.006	0.068	1
STXBP5	3.16605e-05	-0.481154	0.075	0.234	0.835266
RHOU	0.000704493	-0.480684	0.006	0.081	1
LSAMP	0.00848553	-0.479341	0.031	0.097	1
XRN1	2.74536e-05	-0.479183	0.25	0.479	0.724282
SLK	0.000315765	-0.478941	0.088	0.226	1
UBA3	0.00166483	-0.478875	0.019	0.095	1
CTNNB1	2.42447e-05	-0.478516	0.106	0.285	0.639624
NPR1	0.00203856	-0.478399	0.031	0.114	1
ITGA8	0.00872669	-0.478395	0.075	0.16	1
IRS1	0.00689357	-0.477362	0	0.044	1
SOX6	0.0260453	-0.477362	0.038	0.092	1
SYNCRIP	0.00517427	-0.477163	0.056	0.139	1
GMDS	0.000109182	-0.476973	0.106	0.263	1
YTHDC1	0.00111776	-0.476871	0.081	0.199	1
PRKCH	8.43855e-05	-0.476615	0.269	0.474	1
OXR1	3.41703e-05	-0.476335	0.1	0.272	0.901481
ZNF251	0.00109862	-0.476117	0.05	0.151	1
TPR	0.013941	-0.47607	0.112	0.2	1
ASS1	0.0110659	-0.476031	0.044	0.112	1
MAP2K4	0.000203152	-0.475761	0.025	0.131	1
SVIL	0.000486587	-0.474963	0.238	0.411	1
AC090825.1	0.00657486	-0.474912	0.038	0.109	1
LNX1	0.00555145	-0.474759	0.006	0.059	1
SLC4A1	0.0112106	-0.474726	0	0.039	1
OSGEP	0.0415005	-0.474552	0.031	0.076	1
FBH1	0.000666307	-0.474144	0.069	0.183	1
GNB4	4.60551e-05	-0.474	0.075	0.231	1
FLRT2	0.0331401	-0.473471	0.106	0.175	1
DMTF1	0.000587303	-0.473152	0.081	0.202	1
PCLO	0.00568566	-0.473015	0.006	0.059	1
PSMA3-AS1	0.00019228	-0.473	0.169	0.34	1
ARSB	0.00180142	-0.472927	0.05	0.146	1
LRRFIP1	2.96871e-05	-0.472841	0.188	0.396	0.783206
FKBP1A	0.000721067	-0.472622	0.019	0.105	1
ITGAV	0.0054316	-0.472517	0.088	0.182	1
TEX10	0.0036108	-0.472393	0	0.051	1
RAB11FIP2	0.00292647	-0.472287	0.006	0.066	1
DPYD	8.37393e-07	-0.472082	0.175	0.419	0.0220921
SMAD1	0.00310818	-0.47187	0.056	0.146	1
CDK6	0.00865662	-0.471064	0.119	0.216	1
ARAP2	0.0187857	-0.47099	0.031	0.087	1
ZDHHC21	0.00207194	-0.47089	0.031	0.114	1
USP38	0.000608183	-0.47002	0	0.07	1
RBBP6	0.00368047	-0.46991	0.069	0.165	1
CLCC1	0.00953121	-0.469731	0	0.041	1
PIBF1	4.11189e-05	-0.469412	0.181	0.37	1
WDR73	0.00244781	-0.468791	0.013	0.08	1
XRCC5	0.000143484	-0.468264	0.094	0.243	1
AIG1	0.00175807	-0.468146	0.031	0.115	1
RGN	0.00586388	-0.468123	0	0.046	1
IRF7	0.0225068	-0.468	0.038	0.093	1
MEIS1	0.00051067	-0.467906	0.013	0.097	1
IFT140	0.00359653	-0.467809	0.019	0.087	1
MFSD6	0.00252972	-0.467744	0.006	0.068	1
LCMT1	0.014612	-0.467607	0.031	0.09	1
RALB	0.00717529	-0.467588	0.025	0.088	1
ZFR	0.000104755	-0.467257	0.1	0.256	1
KLF3	0.000263771	-0.466898	0.05	0.168	1
YLPM1	0.000109952	-0.466779	0.088	0.236	1
ILF3-DT	0.00747123	-0.466471	0.013	0.068	1
PDLIM5	6.63793e-05	-0.466408	0.15	0.331	1
STN1	0.000608183	-0.466327	0	0.07	1
PRMT2	0.000404905	-0.466227	0.056	0.173	1
JADE3	0.000373329	-0.466039	0.025	0.124	1
CDC14A	0.000415248	-0.465465	0.056	0.173	1
TENT4A	0.00134945	-0.465187	0.038	0.127	1
ZNHIT6	0.00133938	-0.46501	0.025	0.107	1
DPY19L3	0.00810966	-0.464927	0.019	0.076	1
PARP10	0.000601637	-0.464619	0.094	0.226	1
APC	0.000173399	-0.464447	0.056	0.183	1
SMARCAD1	0.000581892	-0.464411	0.025	0.119	1
ARID4A	0.00581648	-0.463793	0.075	0.165	1
RCL1	0.00132167	-0.463692	0.013	0.087	1
NAPA	0.00346768	-0.463599	0.006	0.065	1
UTRN	4.3144e-05	-0.46352	0.569	0.796	1
N4BP2L1	0.000383249	-0.462381	0.019	0.112	1
RPS4Y1	0.000194829	-0.462356	0.006	0.095	1
URI1	0.00327026	-0.461415	0.031	0.109	1
THRB	0.0043275	-0.461179	0.031	0.105	1
FBXO25	0.00133464	-0.461163	0.006	0.075	1
KLF13	0.00712723	-0.461157	0.019	0.078	1
ATR	0.00299285	-0.46115	0.112	0.226	1
CIR1	0.00373696	-0.461025	0.038	0.117	1
FBXL17	6.34307e-05	-0.460851	0.119	0.292	1
TPCN1	0.000166554	-0.460698	0.056	0.185	1
CFAP161	0.00102234	-0.460327	0.044	0.143	1
COPS6	0.00507765	-0.460101	0.006	0.059	1
IMMP1L	0.00114918	-0.459093	0.031	0.121	1
ADPRHL2	0.0348207	-0.459017	0.025	0.07	1
CABLES1	0.000249338	-0.458808	0.044	0.158	1
HECW1	0.0560161	-0.458062	0.019	0.054	1
SDAD1	0.0076357	-0.457829	0.019	0.078	1
ABCB7	0.00225547	-0.457528	0.019	0.092	1
THUMPD3-AS1	0.000130328	-0.457443	0.013	0.112	1
NDUFA9	0.0034203	-0.457148	0.006	0.065	1
ELP4	0.00035584	-0.456705	0.081	0.214	1
GTDC1	0.00309707	-0.456559	0.044	0.129	1
CHRM3-AS2	0.0153739	-0.456548	0.013	0.059	1
LINC00551	0.00215541	-0.456429	0.025	0.104	1
DSTN	0.00366437	-0.456166	0.013	0.075	1
MYLIP	0.00198955	-0.456131	0.013	0.081	1
CLSTN2	0.0131892	-0.455871	0	0.037	1
CLVS1	0.0331516	-0.455751	0.013	0.051	1
CMTR1	0.00151452	-0.455657	0.038	0.129	1
CEP63	0.00246928	-0.45542	0.006	0.068	1
MAP4K3-DT	0.0271401	-0.454966	0.044	0.1	1
UGGT2	0.000360168	-0.45484	0.069	0.192	1
RASSF8	0.00013232	-0.454775	0.019	0.124	1
LONRF3	0.00760331	-0.454712	0.006	0.056	1
C6orf89	0.00391634	-0.454688	0.044	0.124	1
SLC44A1	4.93506e-05	-0.454105	0.056	0.199	1
PCDH12	0.00607782	-0.453889	0.006	0.058	1
UNC5B	0.00593675	-0.453382	0.025	0.092	1
HDAC7	2.73677e-05	-0.453368	0.131	0.321	0.722015
ENPEP	0.00747123	-0.453123	0.013	0.068	1
PRDM2	0.000100307	-0.452719	0.044	0.168	1
FAM199X	0.00189168	-0.452718	0	0.058	1
AMOTL2	0.0381324	-0.452704	0.038	0.087	1
SH3BGRL2	0.0153757	-0.452052	0.031	0.088	1
SMAD7	0.000384594	-0.451886	0.025	0.124	1
LRP6	0.00218505	-0.451572	0.119	0.243	1
AC060766.6	0.00498847	-0.451317	0	0.048	1
SLC5A12	0.00712653	-0.45093	0.044	0.119	1
RBM22	0.00586388	-0.450751	0	0.046	1
RNPC3	0.00148807	-0.450665	0.05	0.146	1
MBNL2	1.07363e-05	-0.450492	0.1	0.28	0.283246
RMDN1	0.00529763	-0.450451	0.019	0.081	1
FRA10AC1	0.00752717	-0.45042	0.019	0.078	1
TTI1	0.0026137	-0.450334	0	0.054	1
XPR1	9.32895e-05	-0.449999	0.1	0.26	1
CTIF	2.65943e-05	-0.448793	0.119	0.304	0.701611
FRMD3	0.00284798	-0.448517	0.1	0.207	1
ICAM2	0.00867386	-0.448117	0.006	0.054	1
ZNF160	0.00137558	-0.447921	0.094	0.214	1
DYRK1A	7.35345e-05	-0.447918	0.125	0.294	1
AP000829.1	0.00810513	-0.447717	0	0.042	1
AP1S2	0.00305283	-0.446945	0.025	0.098	1
RNF13	0.000846521	-0.446936	0.056	0.165	1
E2F6	0.00222364	-0.446449	0	0.056	1
CEP85L	0.000632128	-0.446271	0.031	0.127	1
CDRT4	0.00274108	-0.446237	0.038	0.121	1
KLF11	0.00689357	-0.446016	0	0.044	1
VTA1	0.000605991	-0.445853	0.006	0.083	1
CCDC142	0.00428079	-0.445716	0.019	0.085	1
PTPN3	0.0129525	-0.445698	0.013	0.061	1
SLC28A1	0.00735687	-0.445276	0.013	0.068	1
PITPNA	0.00632738	-0.444992	0.081	0.171	1
DAPK1	0.000591982	-0.444187	0.106	0.243	1
ANKAR	0.00336323	-0.443902	0.044	0.127	1
SLC6A6	0.00292625	-0.443698	0.106	0.221	1
LINC01781	0.00586388	-0.443607	0	0.046	1
IFI35	0.00299006	-0.442642	0.013	0.078	1
DAAM1	0.00493536	-0.442153	0.075	0.166	1
ERCC5	0.0156206	-0.442066	0.05	0.115	1
PCGF5	0.00166656	-0.441888	0.069	0.175	1
MAGI2-AS3	0.00418184	-0.441584	0.019	0.085	1
HCP5	0.00102367	-0.441259	0.025	0.112	1
SNRNP48	0.00901313	-0.440773	0.019	0.076	1
SPRY4	0.0175855	-0.440646	0.019	0.068	1
IRF2BP2	0.0738574	-0.440542	0.038	0.078	1
LIX1-AS1	0.00307208	-0.440489	0	0.053	1
PPP4R3A	0.00235655	-0.440468	0.062	0.16	1
FREM2	0.00307208	-0.43996	0	0.053	1
YTHDC2	0.000309946	-0.439454	0.038	0.148	1
DUSP5	0.00214907	-0.439447	0.006	0.07	1
DUSP11	0.00498161	-0.438421	0.013	0.071	1
GBP4	7.7573e-05	-0.438296	0.138	0.316	1
AL365295.1	0.039744	-0.43757	0.038	0.087	1
PURA	0.00116308	-0.437491	0.019	0.1	1
SRFBP1	0.00410827	-0.436863	0.006	0.063	1
NFIX	0.00356492	-0.436802	0.019	0.087	1
ITIH4	0.00586388	-0.436802	0	0.046	1
ANKRD26	0.00548242	-0.436656	0.081	0.175	1
JAK2	0.000840417	-0.436065	0.169	0.323	1
DENR	0.00697969	-0.434875	0.013	0.068	1
LINC01762	0.0119206	-0.434338	0.006	0.051	1
NCKAP1	0.00012162	-0.433992	0.125	0.29	1
FBP1	0.00646407	-0.433494	0.013	0.07	1
NLRC5	8.45322e-06	-0.433107	0.238	0.474	0.223013
KLHL8	0.0042933	-0.433036	0.019	0.085	1
RNF130	0.000676547	-0.432994	0.081	0.205	1
SLIT2	0.0218652	-0.432825	0.019	0.066	1
RPL36	0.0103423	-0.432462	0.006	0.053	1
SECISBP2L	0.000847965	-0.432336	0.062	0.175	1
LINC01409	0.00498847	-0.432115	0	0.048	1
NIPSNAP3B	0.00261371	-0.432107	0	0.054	1
GALNTL6	0.109958	-0.431706	0.013	0.037	1
PCDH17	0.00163199	-0.431525	0.044	0.138	1
SWT1	0.00536681	-0.431327	0.025	0.092	1
AQP2	0.0168885	-0.431287	0.006	0.048	1
SPIDR	0.000340707	-0.431046	0.3	0.503	1
ST3GAL6	0.0136483	-0.430552	0.006	0.049	1
PIK3C3	0.00021063	-0.430398	0.013	0.107	1
ETNK1	0.0011381	-0.430116	0.038	0.131	1
METTL25	0.0033418	-0.43001	0.013	0.076	1
MPPED2	0.00373472	-0.429435	0.044	0.127	1
ARNT2	0.00651819	-0.429344	0.025	0.09	1
AKAP11	0.00325927	-0.429146	0.038	0.119	1
AC092683.1	0.0589901	-0.42903	0.025	0.063	1
TBC1D32	0.00144292	-0.428739	0.025	0.109	1
KLKB1	0.0150517	-0.428589	0.013	0.059	1
ICA1	0.000140915	-0.428481	0.106	0.261	1
LPP	0.000195568	-0.428378	0.394	0.606	1
EDEM3	0.00247129	-0.428307	0.013	0.08	1
AC008969.1	0.0104244	-0.428158	0.019	0.075	1
CMC1	0.00233767	-0.427963	0.019	0.092	1
NOVA1	0.00586388	-0.427873	0	0.046	1
CRBN	0.000662296	-0.427782	0.056	0.166	1
RDX	8.27174e-05	-0.427642	0.212	0.416	1
BRD1	0.0013085	-0.4276	0.044	0.139	1
ANGPT1	0.00953122	-0.427316	0	0.041	1
TOGARAM1	0.00137059	-0.426966	0.038	0.129	1
HLA-A	0.000410506	-0.426668	0.094	0.231	1
CTSC	0.00810513	-0.426496	0	0.042	1
DOCK4	9.46768e-06	-0.426267	0.488	0.703	0.249776
MIATNB	0.00227315	-0.426264	0.038	0.122	1
SLC30A9	0.0131056	-0.426127	0.069	0.144	1
WWOX	0.0107716	-0.426082	0.388	0.537	1
LMBRD2	0.00307208	-0.425984	0	0.053	1
DACH1	0.0125632	-0.425846	0.069	0.146	1
ACY1	0.0131892	-0.425805	0	0.037	1
VPS36	0.00127033	-0.425674	0.05	0.149	1
HYAL1	0.00550548	-0.425561	0.013	0.071	1
PLCG1	0.0010786	-0.425398	0.088	0.207	1
ANKRD50	0.00145421	-0.425392	0.056	0.156	1
DECR1	0.00206235	-0.425267	0.019	0.093	1
UBA5	0.0211609	-0.425019	0.019	0.066	1
BACH1	0.000919198	-0.424952	0.119	0.253	1
IFNAR1	0.00298501	-0.424908	0.044	0.129	1
RER1	0.00392769	-0.424669	0.013	0.075	1
SUN1	0.000367301	-0.424606	0.125	0.273	1
TGM2	0.00286513	-0.424492	0.062	0.158	1
RUSC2	0.000526157	-0.424358	0.088	0.216	1
SNHG20	0.0275645	-0.424257	0.013	0.053	1
ARHGEF15	0.000726265	-0.42422	0.125	0.267	1
TTC23	0.00566642	-0.424046	0.062	0.149	1
PNPT1	0.000221615	-0.4237	0.038	0.151	1
MYL12B	0.00183808	-0.423126	0.006	0.071	1
ENOX2	0.00177069	-0.422812	0.019	0.095	1
SIRT2	0.00039293	-0.422714	0.019	0.112	1
PLXND1	1.81113e-05	-0.422677	0.144	0.346	0.477812
MICU3	0.00135183	-0.422333	0.013	0.087	1
ST13	0.036188	-0.4223	0.013	0.049	1
ACAD11	0.000716434	-0.422199	0.05	0.158	1
FAM91A1	0.00669706	-0.421361	0.025	0.09	1
AL355835.1	0.0155219	-0.421125	0	0.036	1
TMEM204	0.00393095	-0.421083	0.062	0.153	1
ECI1	0.00424402	-0.4206	0	0.049	1
ECHDC1	0.00676602	-0.420499	0.013	0.068	1
SFPQ	0.000677135	-0.420481	0.131	0.273	1
CHSY3	0.00474663	-0.419775	0.081	0.178	1
SLC35D1	0.00553981	-0.419576	0.013	0.071	1
ATXN2L	0.00183684	-0.419412	0.025	0.105	1
INSYN2B	0.00424402	-0.419005	0	0.049	1
C5orf15	0.00665349	-0.418816	0.019	0.08	1
PMP22	0.00210722	-0.418174	0.025	0.104	1
SYCP2	0.0289821	-0.417646	0.013	0.053	1
VGLL4	0.000352879	-0.417591	0.169	0.329	1
OGG1	0.00116406	-0.417552	0	0.063	1
RBP5	0.0034845	-0.417423	0.031	0.109	1
NMI	0.00431618	-0.417209	0.031	0.105	1
WASL	0.00810966	-0.416989	0.019	0.076	1
AL359546.1	0.00261371	-0.416594	0	0.054	1
FOXN3	0.000232417	-0.416539	0.238	0.433	1
DYM	7.10521e-05	-0.416408	0.144	0.324	1
DMXL2	0.0137666	-0.415598	0.038	0.1	1
HLA-F	0.000749432	-0.415451	0.038	0.136	1
ZDHHC3	0.00101713	-0.415373	0.038	0.134	1
SLC7A8	0.0694858	-0.415068	0.025	0.061	1
ZDHHC20	0.000673063	-0.415024	0.088	0.214	1
SLC10A7	0.00147288	-0.414863	0.031	0.119	1
AL645465.1	0.00755174	-0.414845	0.006	0.056	1
IL7	0.0115443	-0.414553	0.031	0.093	1
CYP26B1	0.0155219	-0.414378	0	0.036	1
ZBTB41	0.0999118	-0.414016	0.019	0.048	1
ZC3HAV1	1.15179e-05	-0.413955	0.162	0.362	0.303865
VPS13D	9.84132e-05	-0.413541	0.175	0.367	1
GBP1	0.00317558	-0.413431	0.144	0.265	1
TFB1M	0.0103073	-0.413278	0.006	0.053	1
IFI16	4.90484e-06	-0.412951	0.094	0.287	0.129399
PTK2	3.49975e-05	-0.412725	0.462	0.686	0.923303
RABGAP1L	1.51162e-06	-0.41142	0.281	0.547	0.0398795
PRPF39	0.00528654	-0.411052	0.031	0.102	1
NEK6	0.0204202	-0.41013	0.019	0.066	1
HERC3	0.000953824	-0.410051	0.056	0.165	1
RABL6	0.00277835	-0.409851	0.069	0.168	1
ASAH1	0.00760331	-0.40978	0.006	0.056	1
AP006621.3	0.010203	-0.409632	0.006	0.053	1
RABGAP1	0.00121732	-0.409463	0.131	0.268	1
ZBTB46	0.0163903	-0.408918	0.406	0.55	1
REPS2	0.0036108	-0.408699	0	0.051	1
RLIM	0.00424402	-0.408524	0	0.049	1
AP3B1	0.000301533	-0.408469	0.144	0.306	1
HSF1	0.00857317	-0.408424	0.044	0.115	1
KIFAP3	0.000743641	-0.408314	0.013	0.093	1
ATF1	0.0152351	-0.408309	0.031	0.09	1
LOXL2	0.00586388	-0.408206	0	0.046	1
LINC00174	0.0110368	-0.408015	0.031	0.093	1
SPEF2	0.009852	-0.407957	0.031	0.095	1
MICA	0.00703598	-0.40775	0.019	0.08	1
CREBL2	0.0118401	-0.407576	0.006	0.051	1
AGFG1	0.00242266	-0.407484	0.069	0.17	1
LEPROTL1	0.00607782	-0.407419	0.006	0.058	1
GDAP2	0.00724888	-0.407068	0.006	0.056	1
CLASRP	0.0022121	-0.406535	0.069	0.17	1
PGM5	0.00597878	-0.406506	0.038	0.11	1
PTGER3	0.0321933	-0.406323	0.013	0.051	1
HLA-DMB	0.00592065	-0.406322	0.025	0.092	1
ELP3	0.00381796	-0.406229	0.013	0.075	1
ERGIC3	0.0130547	-0.405724	0.031	0.092	1
ZNF33A	0.00183138	-0.405346	0.069	0.173	1
VPS8	0.00138276	-0.405218	0.056	0.158	1
ARHGEF10	0.00504822	-0.40504	0.169	0.297	1
XPO4	0.00369156	-0.404918	0.056	0.146	1
GOLGA8B	0.00242377	-0.404815	0.05	0.141	1
CHST12	0.00765457	-0.404581	0.044	0.117	1
ZCCHC2	0.000491096	-0.404384	0.056	0.17	1
SLF2	0.00155208	-0.404272	0.069	0.175	1
TRPS1	0.00117507	-0.404127	0.094	0.217	1
PREP	0.00380179	-0.404032	0.025	0.097	1
RAB14	0.00246344	-0.403651	0.013	0.08	1
SLC25A26	0.00458603	-0.403645	0.013	0.073	1
PIGR	0.0521077	-0.403545	0.013	0.046	1
PBRM1	0.000689816	-0.403494	0.162	0.321	1
ERF	0.00253846	-0.403426	0.006	0.068	1
LYRM4	0.00317521	-0.403227	0.019	0.088	1
CNOT11	0.00307208	-0.402933	0	0.053	1
TAP2	0.000478422	-0.402908	0.069	0.192	1
SHE	0.000630302	-0.402838	0.094	0.228	1
PRDM11	0.00251232	-0.402751	0.006	0.068	1
RIPOR2	0.00132924	-0.402712	0.05	0.151	1
TMEM168	0.00568894	-0.40271	0.044	0.121	1
RNF146	0.0207476	-0.402553	0.025	0.076	1
USP3	0.00110828	-0.402412	0.05	0.153	1
PHLDB1	0.00766119	-0.40226	0.119	0.219	1
CREBZF	0.00339495	-0.402234	0.013	0.076	1
CYFIP1	0.000310078	-0.401989	0.15	0.314	1
KIAA0100	0.0109273	-0.401728	0.044	0.112	1
CSNK1A1	7.54142e-05	-0.401187	0.169	0.362	1
COQ8A	0.00216199	-0.401168	0.013	0.081	1
NMD3	0.000460657	-0.401144	0.013	0.098	1
CUL4B	0.00988457	-0.400843	0.013	0.065	1
C19orf44	0.0112106	-0.400752	0	0.039	1
ASAP2	0.00140793	-0.40074	0.219	0.38	1
UBN2	0.00167598	-0.400569	0.069	0.177	1
TRIQK	0.00732356	-0.400143	0.006	0.056	1
FOXJ3	0.000151315	-0.400136	0.106	0.261	1
TM9SF3	0.000115084	-0.399956	0.038	0.16	1
AASS	0.0011141	-0.399938	0.031	0.122	1
MARCH6	0.000840348	-0.399788	0.081	0.2	1
NCOA5	0.00731423	-0.39976	0.019	0.078	1
PGGT1B	0.00307208	-0.399644	0	0.053	1
NSMCE4A	0.00726651	-0.399333	0.013	0.068	1
CXXC5	0.0034203	-0.399316	0.006	0.065	1
FAM120C	0.00953122	-0.399303	0	0.041	1
ZNF155	0.00648335	-0.399262	0.019	0.08	1
CHST11	0.00217691	-0.398451	0.194	0.329	1
PPM1A	0.00322235	-0.398264	0.019	0.088	1
PCSK5	0.00441747	-0.397897	0.075	0.17	1
AC009899.1	0.00586388	-0.397676	0	0.046	1
SUMF2	0.0136124	-0.397271	0.025	0.081	1
TTC17	6.34234e-05	-0.397107	0.162	0.358	1
IPO8	0.00458716	-0.397016	0.025	0.093	1
FNDC3A	0.000429406	-0.396124	0.144	0.299	1
KANSL1L	0.0018785	-0.395571	0.138	0.268	1
SHB	0.000921413	-0.395265	0.062	0.175	1
NPHP3	0.000760339	-0.394897	0.081	0.205	1
NCBP3	0.000318223	-0.394867	0.025	0.126	1
ACADVL	0.00605576	-0.394858	0.069	0.156	1
KIN	0.00501298	-0.3941	0.013	0.071	1
CCDC149	0.00180824	-0.394034	0.019	0.095	1
AC083862.3	0.00197185	-0.3934	0.019	0.093	1
SLC25A37	0.000159876	-0.393314	0.156	0.333	1
CARHSP1	0.0168782	-0.39281	0.031	0.088	1
ACSS1	0.00586388	-0.392692	0	0.046	1
GALNT2	0.00631442	-0.392643	0.044	0.121	1
INTS12	0.00747498	-0.391851	0.006	0.056	1
ISG20	0.0276439	-0.391633	0.019	0.063	1
NFASC	0.0138633	-0.391413	0.025	0.081	1
AC004870.4	0.0232186	-0.391322	0.006	0.044	1
APOL3	1.86845e-05	-0.39129	0.112	0.299	0.492935
CCDC180	0.00586388	-0.391087	0	0.046	1
MAPRE2	0.00381309	-0.391031	0.038	0.117	1
TDRD3	0.00276624	-0.390942	0.075	0.178	1
EPHA4	0.00848455	-0.390914	0.05	0.126	1
ZNF618	0.000777247	-0.390897	0.05	0.156	1
TRIM52	0.0054224	-0.390818	0.019	0.081	1
GATA3	0.0586989	-0.390416	0.006	0.034	1
USP20	0.0199529	-0.390133	0.013	0.056	1
AC007566.1	0.00398334	-0.389866	0.006	0.063	1
MARCH8	0.0405695	-0.389172	0.025	0.068	1
DLC1	0.00306647	-0.389097	0.231	0.385	1
IREB2	0.0175209	-0.388381	0.056	0.124	1
UBE2Q2	0.000233275	-0.388271	0.019	0.117	1
AC084198.2	0.0076552	-0.388222	0.006	0.056	1
AC119674.1	0.000592772	-0.388089	0.206	0.368	1
ZMYM4	8.43353e-05	-0.387865	0.144	0.328	1
LMCD1-AS1	0.0140445	-0.38728	0.038	0.1	1
TDP2	0.00560906	-0.387153	0.013	0.071	1
ZNF717	0.00498847	-0.387073	0	0.048	1
PLEKHA3	0.0199529	-0.386661	0.013	0.056	1
AP001528.1	0.00070985	-0.386349	0.025	0.117	1
GSDMD	0.00319088	-0.385496	0.094	0.202	1
MLYCD	0.00708878	-0.385345	0.013	0.068	1
FMNL2	0.000695302	-0.385264	0.175	0.333	1
SARAF	0.00498847	-0.385139	0	0.048	1
FAM172A	9.39049e-05	-0.385099	0.162	0.348	1
B4GALT5	0.000843835	-0.38497	0.056	0.163	1
DDX10	0.00215575	-0.384872	0.062	0.163	1
UBE2D3	0.000796663	-0.384845	0.106	0.238	1
SART1	0.0134645	-0.384754	0.006	0.049	1
LMBRD1	0.00138707	-0.384559	0.013	0.087	1
PJA2	0.00243391	-0.384378	0.044	0.131	1
SAP30L-AS1	0.0194721	-0.384314	0.006	0.046	1
NPM1	0.0055895	-0.384304	0.006	0.059	1
WWP1	0.000183851	-0.384289	0.1	0.251	1
UVSSA	0.0300077	-0.384044	0.025	0.071	1
SESN1	0.00424881	-0.384026	0.031	0.105	1
NUP214	0.000398089	-0.383414	0.062	0.182	1
GALNT18	0.00210978	-0.383339	0.081	0.188	1
VAV3	6.92948e-05	-0.383277	0.112	0.282	1
GBE1	0.00106642	-0.383119	0.05	0.153	1
AC139887.2	0.000789229	-0.382003	0.1	0.229	1
GLMN	0.0278625	-0.381742	0.025	0.073	1
NOD1	2.97205e-05	-0.381674	0.05	0.197	0.784085
BMP2K	0.00899401	-0.381319	0.031	0.097	1
ISG15	0.00460041	-0.381036	0.013	0.073	1
SLC12A2	0.0119929	-0.38013	0.025	0.083	1
TMEM62	0.0150692	-0.379985	0.044	0.109	1
KLF9	0.00191668	-0.3798	0.025	0.105	1
CPEB4	0.00107926	-0.379722	0.088	0.209	1
RPS8	0.0294108	-0.37972	0.013	0.053	1
TMLHE	0.00261371	-0.379641	0	0.054	1
ING4	0.00299789	-0.379329	0.006	0.066	1
POT1	0.00633281	-0.378812	0.006	0.058	1
STK33	0.0243804	-0.378648	0.013	0.054	1
TOX	0.0120985	-0.378353	0.013	0.063	1
GEN1	0.00254724	-0.378251	0.006	0.068	1
GIMAP1	0.00586388	-0.378226	0	0.046	1
CFAP70	0.00810513	-0.377827	0	0.042	1
TANC2	0.000518949	-0.377724	0.15	0.302	1
ZFHX3	0.000500178	-0.377559	0.231	0.401	1
CARMIL1	0.00387187	-0.377431	0.056	0.146	1
KHSRP	0.0244529	-0.377366	0.013	0.054	1
SUGT1	0.0165112	-0.377301	0.031	0.088	1
FTX	0.000117791	-0.377159	0.531	0.747	1
PPP2R3A	0.0346656	-0.377056	0.069	0.131	1
EPS8	0.00263313	-0.377051	0.013	0.08	1
CXXC4-AS1	0.0112106	-0.376898	0	0.039	1
GRIP1	0.0189061	-0.376777	0.013	0.058	1
PARP12	0.00194014	-0.376135	0.125	0.253	1
NDRG2	0.014503	-0.376008	0.006	0.049	1
REEP3	0.0164962	-0.37524	0.069	0.143	1
ERRFI1	0.0287274	-0.374957	0.013	0.053	1
STARD8	0.0252768	-0.374948	0.05	0.11	1
KL	0.00654451	-0.374921	0.013	0.07	1
SERPINE2	0.0268703	-0.374917	0.006	0.042	1
MAP3K6	0.0143885	-0.374705	0.056	0.127	1
CCNT1	0.0065571	-0.374524	0.038	0.11	1
ATP9B	8.4097e-05	-0.374484	0.156	0.345	1
TMEM135	0.00408808	-0.374423	0.088	0.188	1
TSPAN15	0.0229365	-0.374035	0.019	0.065	1
MINDY4	0.00301852	-0.373964	0.013	0.078	1
DAZAP2	0.00424402	-0.373876	0	0.049	1
RGS7BP	0.0064749	-0.373859	0.006	0.058	1
LRRC75B	0.0512496	-0.373586	0.019	0.056	1
IRAK1BP1	0.0212769	-0.373571	0.019	0.066	1
COG6	0.0233919	-0.372796	0.025	0.075	1
ENSA	0.00251572	-0.372673	0.05	0.141	1
OASL	0.0215233	-0.372597	0	0.032	1
AGO3	0.00158992	-0.372395	0.112	0.239	1
PACRG	0.0198673	-0.372154	0.006	0.046	1
MTR	0.00293544	-0.372009	0.05	0.139	1
PEX1	0.0180692	-0.371958	0.025	0.078	1
TMEM242	0.00347962	-0.371438	0.006	0.065	1
BTBD7	0.000252073	-0.371228	0.119	0.272	1
FLG-AS1	0.0216282	-0.371058	0.019	0.066	1
GPATCH2L	0.00222795	-0.371018	0.062	0.163	1
ARHGEF1	0.00172795	-0.370683	0.044	0.136	1
ITGA9	0.0021512	-0.370606	0.162	0.306	1
MECP2	0.00985531	-0.370413	0.138	0.239	1
ARMH4	0.00794381	-0.370014	0.031	0.098	1
PHF21A	0.00108403	-0.369955	0.131	0.267	1
UBE2E2	0.00243062	-0.369417	0.125	0.25	1
NHLRC2	0.00457347	-0.369387	0.044	0.124	1
CCSER1	0.00195571	-0.368798	0.088	0.202	1
ZBTB4	0.0122194	-0.368443	0.038	0.102	1
CDK14	0.00976815	-0.36788	0.069	0.149	1
SHFL	0.0103938	-0.367828	0.062	0.141	1
GTPBP1	0.0704661	-0.36762	0.025	0.061	1
ADAMTS9-AS1	0.0236763	-0.367569	0.031	0.085	1
TSPAN4	0.0155661	-0.36742	0.025	0.08	1
CIAO2A	0.0326694	-0.367257	0.013	0.051	1
TLE5	0.000701684	-0.366993	0.044	0.148	1
ZNF720	0.0143574	-0.366917	0.006	0.049	1
VPS53	4.59832e-05	-0.366561	0.125	0.307	1
CLIC5	0.069572	-0.366514	0.019	0.053	1
MGAT5	0.0149353	-0.366329	0.056	0.126	1
TMEM101	0.0352889	-0.366281	0	0.027	1
CPNE8	0.0022858	-0.366264	0.156	0.287	1
RASGEF1B	0.00254195	-0.366227	0.025	0.102	1
ARID5B	0.00758622	-0.366204	0.062	0.146	1
C2orf68	0.0118401	-0.366115	0.006	0.051	1
FXYD2	0.00652604	-0.365953	0.044	0.121	1
ZNF100	0.00475188	-0.36577	0.025	0.095	1
SEMA6D	0.00586388	-0.365657	0	0.046	1
PPP2R2D	0.00580163	-0.365627	0.069	0.158	1
SLC25A13	0.00169928	-0.365603	0.075	0.183	1
HNF4A	0.0247445	-0.365551	0.013	0.054	1
MCF2L	0.00237742	-0.365368	0.075	0.182	1
EXOC5	0.00262964	-0.365221	0.05	0.141	1
KLHL3	0.0279205	-0.364853	0.038	0.092	1
TOP1	0.00272032	-0.364777	0.088	0.194	1
MYOM3	0.0131892	-0.364697	0	0.037	1
UBE2L6	0.00782371	-0.364582	0.031	0.098	1
FRAS1	0.00616628	-0.364504	0.05	0.131	1
HLA-F-AS1	0.0132713	-0.364402	0.013	0.061	1
SNX24	0.016287	-0.364311	0.025	0.08	1
ST7	0.00659738	-0.364155	0.006	0.058	1
AL160272.1	0.0431236	-0.363987	0.006	0.037	1
PER2	0.0213101	-0.363813	0.013	0.056	1
PDCD10	0.0060173	-0.363587	0.019	0.081	1
MYO18A	0.00109597	-0.362956	0.05	0.153	1
LINC00205	0.0192125	-0.362919	0.006	0.046	1
ATF7IP	0.000743072	-0.362898	0.106	0.243	1
ZNF423	0.00447002	-0.362867	0.119	0.224	1
YES1	0.00132137	-0.362857	0.1	0.224	1
ZNF611	0.00265886	-0.362635	0.075	0.178	1
PXDN	0.0177338	-0.362309	0.044	0.105	1
MLH1	0.00669184	-0.361961	0.019	0.08	1
LRPPRC	0.0160919	-0.361784	0.062	0.134	1
KLF12	0.0175313	-0.361698	0.1	0.183	1
TNFAIP1	0.0049749	-0.36159	0.019	0.083	1
EPCAM-DT	0.00496349	-0.361555	0.05	0.134	1
AC002460.2	0.09664	-0.360925	0.038	0.075	1
CAPN7	0.00596597	-0.360474	0.044	0.121	1
HEXB	0.0375408	-0.360441	0.019	0.059	1
ZNF516	0.00935129	-0.360224	0.019	0.076	1
ZNF608	0.00426377	-0.359639	0.05	0.136	1
CCDC186	0.00642751	-0.359462	0.019	0.08	1
TRIM33	0.000123893	-0.359243	0.062	0.197	1
ABHD5	0.00689357	-0.359138	0	0.044	1
AL110114.1	0.0432661	-0.358528	0.006	0.037	1
SLC38A9	0.000675926	-0.358475	0.019	0.105	1
ETV6	1.84211e-05	-0.358072	0.212	0.453	0.485986
CHD1	0.00377332	-0.358056	0.1	0.211	1
IL1R1	0.0247285	-0.357983	0.025	0.075	1
FCN3	0.0112106	-0.35771	0	0.039	1
BPTF	0.000298859	-0.357681	0.244	0.445	1
TUBGCP4	0.00424402	-0.35756	0	0.049	1
ITFG1	0.000171986	-0.357464	0.194	0.382	1
TM4SF18	0.00927227	-0.357453	0.019	0.076	1
ANKUB1	0.0697767	-0.35725	0.006	0.032	1
EIF5B	0.00199366	-0.357089	0.075	0.185	1
ZNFX1	0.000741207	-0.357007	0.15	0.301	1
COG5	0.00226539	-0.356968	0.1	0.214	1
STAM	0.00860736	-0.356815	0.013	0.066	1
NRBP1	0.0215693	-0.356764	0.019	0.066	1
EIF3J-DT	0.0134645	-0.356722	0.006	0.049	1
FAM241A	0.00117826	-0.356658	0.081	0.199	1
KCNJ15	0.0470007	-0.356351	0.05	0.102	1
SH3GLB1	0.00371665	-0.356167	0.044	0.127	1
GNAQ	4.85671e-05	-0.355965	0.319	0.547	1
ZCCHC9	0.0424172	-0.355893	0.006	0.037	1
CLDN5	0.00976415	-0.35561	0.013	0.065	1
HERPUD1	0.0296739	-0.355567	0.038	0.09	1
TDRD7	0.00507809	-0.355144	0.038	0.114	1
HDAC8	0.000461898	-0.355081	0.112	0.26	1
CFAP97	0.00481679	-0.355061	0.006	0.061	1
AL445250.1	0.0182739	-0.354928	0	0.034	1
SEMA6A-AS1	0.00689357	-0.354857	0	0.044	1
TAB2	0.00249294	-0.354655	0.056	0.149	1
SOCS2	0.0215013	-0.35436	0.013	0.056	1
HIST1H2AC	0.00953122	-0.354188	0	0.041	1
LEPR	0.00524434	-0.35393	0.038	0.114	1
LRRC29	0.011961	-0.35376	0.006	0.051	1
PSMC1	0.0282239	-0.353603	0.013	0.053	1
CAMTA1	0.0003476	-0.35323	0.144	0.301	1
SLF1	0.0579362	-0.353019	0.031	0.073	1
MAP2	0.00829091	-0.352602	0.05	0.127	1
AC008083.3	0.0299068	-0.352529	0	0.029	1
TOX2	0.00118549	-0.352497	0.069	0.18	1
RAB20	0.0184043	-0.352147	0.013	0.058	1
COG7	0.00180364	-0.35202	0.031	0.117	1
TSG101	0.0032051	-0.351997	0.044	0.129	1
ERGIC1	0.00682382	-0.351935	0.062	0.148	1
CCNI	0.0154418	-0.351673	0.056	0.126	1
NCKIPSD	0.0331844	-0.351652	0.019	0.061	1
CCDC148	0.206844	-0.351622	0.019	0.039	1
RAB30-DT	0.00229524	-0.351516	0.031	0.114	1
AGXT2	0.0125398	-0.351265	0.006	0.051	1
CAVIN2	0.0112106	-0.351231	0	0.039	1
CLEC1A	0.00245155	-0.351126	0.019	0.092	1
WNT2B	0.000114322	-0.350933	0.081	0.231	1
ADD3	0.00128252	-0.350761	0.15	0.295	1
RFX3-AS1	0.0139298	-0.350603	0.013	0.061	1
CNTRL	0.00332466	-0.350374	0.044	0.129	1
PSMB8	0.0316255	-0.350327	0.006	0.041	1
WDR41	0.00411695	-0.350275	0.013	0.075	1
MAP3K3	0.000507228	-0.350061	0.119	0.265	1
AGPS	0.0143441	-0.350023	0.038	0.1	1
SRRM1	0.00939901	-0.350015	0.081	0.17	1
ERI3	0.00973815	-0.349695	0.05	0.124	1
MBOAT2	0.00673039	-0.349017	0.019	0.08	1
ZNF84	0.0284386	-0.348824	0.031	0.081	1
SH3D19	0.0105226	-0.348813	0.231	0.353	1
RPL8	0.00299789	-0.348755	0.006	0.066	1
LRRC37A3	0.0187655	-0.348716	0.006	0.046	1
CETP	0.0215233	-0.348575	0	0.032	1
CATSPER2	0.00949941	-0.348511	0.025	0.087	1
FER	0.000143339	-0.348473	0.106	0.267	1
HECA	0.00727369	-0.348469	0.006	0.056	1
SPICE1	0.0119848	-0.3484	0.019	0.073	1
SNX25	0.00243593	-0.348344	0.088	0.197	1
LY75	0.0139678	-0.348232	0.019	0.071	1
TTTY10	0.00953122	-0.347992	0	0.041	1
TSHZ3	0.00667627	-0.347653	0.05	0.127	1
ILK	0.0187402	-0.347477	0.031	0.087	1
CGNL1	0.0212319	-0.347445	0.081	0.156	1
TMEM173	0.0137548	-0.347122	0.05	0.119	1
FBXO7	0.0117472	-0.347038	0.031	0.093	1
TCIRG1	0.0209305	-0.346933	0.019	0.066	1
CYSLTR1	0.0112106	-0.346678	0	0.039	1
ID3	0.00717715	-0.346594	0.013	0.068	1
BTBD1	0.00921992	-0.346491	0.019	0.076	1
GTPBP10	0.00549481	-0.346398	0.006	0.059	1
TAF4	0.0313064	-0.346373	0.025	0.071	1
ARMC2	0.0103796	-0.346235	0.013	0.065	1
IGF1R	0.00141828	-0.346208	0.175	0.328	1
ADAM22	0.0155219	-0.346205	0	0.036	1
SLC40A1	0.0122888	-0.346161	0.006	0.051	1
ITIH5	0.0453002	-0.345904	0.013	0.048	1
CCDC66	0.0017555	-0.345396	0.031	0.117	1
ESD	0.0077074	-0.345191	0.006	0.056	1
KNOP1	0.0515048	-0.344473	0.05	0.1	1
XXYLT1	0.00510527	-0.344294	0.031	0.104	1
CLCNKB	0.0327838	-0.344223	0.038	0.09	1
CCSER2	0.000212884	-0.344164	0.106	0.26	1
TMCO3	0.00964614	-0.344057	0.056	0.134	1
AC245297.3	0.0163301	-0.343839	0.006	0.048	1
PPP1R10	0.00695999	-0.34323	0.031	0.1	1
RANBP9	0.00993007	-0.342784	0.038	0.105	1
POLR2A	0.0181286	-0.342617	0.038	0.097	1
INPP5K	0.00895731	-0.342581	0.013	0.066	1
FLVCR1	0.0308982	-0.342367	0.006	0.041	1
WNK4	0.0625399	-0.342361	0.013	0.044	1
ZNF559	0.00429361	-0.341929	0.031	0.105	1
EIF1AX	0.00879264	-0.341884	0.006	0.054	1
CD40	0.0141045	-0.341667	0.019	0.071	1
TP53I11	0.00498847	-0.341631	0	0.048	1
GALNT7	0.0190479	-0.341575	0.019	0.068	1
COG1	0.0421373	-0.341453	0.006	0.037	1
IFIT2	0.0131892	-0.341313	0	0.037	1
SCAF8	0.000336528	-0.341137	0.081	0.216	1
PABPN1	0.00196908	-0.341102	0.1	0.221	1
TRIM3	0.0422771	-0.341081	0.006	0.037	1
SCP2	0.00887194	-0.340991	0.05	0.126	1
RNF217	0.00657221	-0.340826	0.044	0.121	1
MAST3	0.00870213	-0.340724	0.025	0.088	1
RHOBTB3	0.052257	-0.3407	0.013	0.046	1
POU2F1	0.000305529	-0.340691	0.081	0.217	1
ANKRD23	0.0136382	-0.34057	0.013	0.061	1
CTNNAL1	0.00145784	-0.340485	0.044	0.139	1
RO60	0.0114544	-0.339984	0.013	0.063	1
ZNF804B	0.0264804	-0.339792	0.019	0.065	1
EXT1	0.010432	-0.339563	0.244	0.379	1
ZCRB1	0.0504665	-0.339484	0.006	0.036	1
ZC4H2	0.0192146	-0.339277	0.025	0.078	1
PDIA5	0.00163923	-0.338801	0.156	0.297	1
TERF1	0.00775991	-0.338334	0.006	0.056	1
SLC36A2	0.0215233	-0.338225	0	0.032	1
TRIP12	9.09883e-05	-0.338132	0.112	0.28	1
TPT1	0.0815076	-0.3377	0.056	0.102	1
SYT17	0.010698	-0.337497	0.006	0.053	1
SLC22A2	0.0235302	-0.337217	0.006	0.044	1
AC008438.1	0.0215233	-0.337063	0	0.032	1
VPS41	0.0241981	-0.337012	0.062	0.127	1
KIAA1324L	0.00810513	-0.336878	0	0.042	1
AC007038.1	0.00924606	-0.336616	0.019	0.076	1
PSMD13	0.0138878	-0.336606	0.013	0.061	1
BTNL8	0.0253634	-0.336601	0	0.031	1
ADCY1	0.0292386	-0.336393	0.013	0.053	1
DICER1-AS1	0.0215233	-0.336147	0	0.032	1
USP34	0.00037297	-0.336001	0.306	0.52	1
CWC27	0.00273704	-0.335913	0.031	0.112	1
FBXO11	0.0019436	-0.335556	0.188	0.334	1
CDKL3	0.00961907	-0.335513	0.019	0.076	1
DDHD1	0.00261417	-0.335496	0.025	0.102	1
YWHAB	0.00395965	-0.335413	0.038	0.117	1
RMND5B	0.0214374	-0.3354	0.013	0.056	1
CDKAL1	0.000781898	-0.335386	0.188	0.357	1
LIMS2	0.000205819	-0.334773	0.238	0.44	1
SLC5A2	0.156376	-0.334625	0.019	0.042	1
RPS2	0.00483329	-0.334492	0.006	0.061	1
TUT7	0.00072967	-0.334274	0.044	0.148	1
RASA4	0.00224611	-0.334224	0.013	0.081	1
EXOSC7	0.00810513	-0.334101	0	0.042	1
BIN3	0.0174211	-0.333905	0.031	0.088	1
WDR27	0.0120762	-0.333846	0.038	0.104	1
TMC6	0.0200006	-0.333839	0.006	0.046	1
SOBP	0.0201939	-0.333771	0.013	0.056	1
NMNAT3	0.0125398	-0.333489	0.006	0.051	1
TBXAS1	0.0279323	-0.333442	0.025	0.073	1
ALMS1	0.000784738	-0.333398	0.062	0.178	1
NETO2	0.0701185	-0.333291	0.006	0.032	1
NME6	0.0372303	-0.333245	0.006	0.039	1
SAMM50	0.00810513	-0.33323	0	0.042	1
NEDD4L	0.00023581	-0.333005	0.081	0.219	1
SLC39A10	0.013817	-0.332948	0.031	0.092	1
GIMAP6	0.0155219	-0.332689	0	0.036	1
HCG17	0.0100886	-0.332669	0.056	0.132	1
SMARCA2	6.88749e-05	-0.33255	0.112	0.287	1
PELI1	0.00853657	-0.332451	0.062	0.144	1
C2CD5	0.000998235	-0.332385	0.05	0.153	1
C19orf25	0.0121239	-0.332285	0.006	0.051	1
AC011346.1	0.0131892	-0.332163	0	0.037	1
NCOA1	0.000467996	-0.331256	0.2	0.377	1
SLC35E2A	0.0657165	-0.331206	0.038	0.08	1
GBA2	0.00561452	-0.330904	0.019	0.081	1
HEATR5B	0.00558298	-0.33086	0.088	0.187	1
ADAL	0.0131892	-0.330589	0	0.037	1
ACADSB	0.0182739	-0.33011	0	0.034	1
DNAJC3	0.00776913	-0.330068	0.025	0.088	1
NNT-AS1	0.0312081	-0.329822	0.006	0.041	1
ETFA	0.00220403	-0.329793	0.05	0.144	1
ENPP2	0.0170022	-0.329314	0.006	0.048	1
ATP6AP1	0.15528	-0.329227	0.019	0.042	1
AC004870.3	0.0131892	-0.32911	0	0.037	1
KIAA1671	0.00187452	-0.328796	0.281	0.477	1
CHURC1	0.00542047	-0.328738	0.013	0.071	1
CEP68	0.0244204	-0.328603	0.019	0.065	1
DENND1B	0.00262985	-0.328417	0.031	0.112	1
C2orf76	0.0215233	-0.328202	0	0.032	1
MTMR6	0.0122888	-0.327748	0.006	0.051	1
BLCAP	0.00208389	-0.327713	0.038	0.124	1
CUL1	0.00199237	-0.327703	0.056	0.154	1
AMFR	0.00352775	-0.3277	0.006	0.065	1
SMAD4	0.0043169	-0.327442	0.062	0.153	1
ZNF292	0.00122823	-0.327332	0.156	0.304	1
AC006504.5	0.0352889	-0.327033	0	0.027	1
ZNF117	0.0105576	-0.326944	0.019	0.075	1
MFSD12	0.0041357	-0.326907	0.031	0.107	1
GPBP1L1	0.00046384	-0.326429	0.131	0.285	1
SMNDC1	0.0536173	-0.326416	0.013	0.046	1
ZBTB10	0.0288121	-0.326285	0.013	0.053	1
AUXG01000058.1	0.0690826	-0.326234	0	0.02	1
UBE2E3	0.00931229	-0.326219	0.025	0.087	1
TCF7L2	0.00179913	-0.326181	0.2	0.345	1
SQSTM1	0.00306276	-0.326119	0.038	0.121	1
DISC1	0.013003	-0.326093	0.244	0.37	1
L3MBTL1	0.0249651	-0.326082	0.013	0.054	1
CHODL	0.127823	-0.326071	0.013	0.036	1
DNHD1	0.00686179	-0.326029	0.025	0.09	1
CWC22	0.00879264	-0.325479	0.006	0.054	1
DLD	0.0267809	-0.325445	0.006	0.042	1
ANKRD6	0.00928759	-0.325439	0.025	0.087	1
USH1C	0.0299068	-0.325352	0	0.029	1
ITGB1	0.00363318	-0.325108	0.056	0.146	1
AP3S1	0.00557045	-0.32477	0.006	0.059	1
ADAM17	0.00195195	-0.324679	0.081	0.192	1
RSU1	0.0171466	-0.32449	0.094	0.177	1
CCL14	0.0131892	-0.324089	0	0.037	1
UBE3C	0.00339453	-0.323995	0.144	0.267	1
MYLK	0.00241201	-0.323966	0.05	0.143	1
TBCEL	0.00561819	-0.323954	0.006	0.059	1
ZNF197	0.019692	-0.323911	0.038	0.097	1
PCDH11Y	0.0342341	-0.323808	0.044	0.098	1
PAPPA2	0.0614464	-0.323592	0.006	0.034	1
NFYA	0.0598637	-0.323585	0.006	0.034	1
TBRG1	0.00209603	-0.323307	0.031	0.115	1
ABCA5	0.0370306	-0.323241	0.025	0.07	1
MORN1	0.0182739	-0.323134	0	0.034	1
PSMB9	0.00656514	-0.323096	0.038	0.11	1
VANGL1	0.0120619	-0.322962	0.013	0.063	1
ANP32A	0.0465274	-0.322955	0.044	0.093	1
LY96	0.0935892	-0.322945	0.025	0.058	1
CSGALNACT1	0.0534614	-0.322878	0.044	0.092	1
NSUN6	0.0217041	-0.322511	0.112	0.199	1
WDR81	0.0182739	-0.32251	0	0.034	1
LMO2	0.00208172	-0.3223	0.088	0.202	1
ATXN7L1	0.000905383	-0.322108	0.119	0.253	1
FBXO9	0.023876	-0.32186	0.038	0.093	1
VPS54	0.00389518	-0.32177	0.125	0.243	1
IDH1	0.0131892	-0.321533	0	0.037	1
MAP2K7	0.0055895	-0.321019	0.006	0.059	1
ZBED4	0.0516488	-0.320647	0.019	0.056	1
BCCIP	0.0230391	-0.320635	0.013	0.054	1
NFIB	0.001837	-0.320526	0.25	0.414	1
DCAF7	0.0727313	-0.320521	0.081	0.138	1
SELENOP	0.0112106	-0.320469	0	0.039	1
TCF12	0.000128908	-0.320393	0.331	0.543	1
MICU2	0.000224777	-0.320229	0.038	0.153	1
GABRR2	0.0352889	-0.319681	0	0.027	1
PTMS	0.0426069	-0.319593	0.031	0.076	1
TPD52L1	0.0342094	-0.319409	0.031	0.08	1
LPXN	0.00760331	-0.319322	0.006	0.056	1
AFTPH	0.00321047	-0.319202	0.069	0.17	1
AC015631.1	0.0253634	-0.318975	0	0.031	1
LPCAT1	0.0394953	-0.318723	0.013	0.049	1
PPP2R1B	0.0333919	-0.318478	0.062	0.124	1
B3GLCT	0.106134	-0.318428	0.025	0.056	1
DDX18	0.0214519	-0.317637	0.019	0.066	1
PNN	0.00255625	-0.317611	0.138	0.267	1
MIB1	0.00013931	-0.317556	0.038	0.158	1
CYBC1	0.0249158	-0.317492	0.025	0.075	1
COL6A1	0.226081	-0.317409	0.069	0.1	1
CPNE5	0.0307725	-0.317361	0.019	0.063	1
PRKAG1	0.0142821	-0.317275	0.019	0.071	1
SERPINF2	0.412294	-0.317012	0.019	0.031	1
ZNF514	0.00568566	-0.316761	0.006	0.059	1
NT5DC1	0.0163485	-0.316672	0.044	0.107	1
NTPCR	0.0144787	-0.315997	0.006	0.049	1
OTUD7A	0.0292386	-0.315634	0.013	0.053	1
STXBP4	0.00895731	-0.315571	0.013	0.066	1
SMG1	0.00443139	-0.31551	0.256	0.411	1
MACROD1	0.0270498	-0.315204	0.006	0.042	1
ROBO4	0.00349879	-0.315154	0.188	0.333	1
DNAJB2	0.0182739	-0.315148	0	0.034	1
BRD3	0.0527072	-0.314629	0.013	0.046	1
PDZD8	0.00270878	-0.314452	0.025	0.1	1
TUBG2	0.0230641	-0.31437	0.006	0.044	1
AC079380.1	0.0299068	-0.314308	0	0.029	1
MRPS25	0.00480035	-0.314217	0.006	0.061	1
SPIN3	0.0299068	-0.314171	0	0.029	1
ZFYVE9	0.00758986	-0.314004	0.056	0.138	1
NXPE3	0.0126214	-0.313986	0.025	0.083	1
CDHR5	0.252875	-0.313916	0.031	0.053	1
CD99L2	0.0252886	-0.31363	0.038	0.093	1
SNU13	0.010662	-0.31361	0.006	0.053	1
AFAP1L1	0.00817031	-0.31317	0.138	0.248	1
COL15A1	0.0352889	-0.31268	0	0.027	1
LIPE	0.0182739	-0.312598	0	0.034	1
TEX9	0.0316255	-0.312571	0.006	0.041	1
RPL11	0.0384771	-0.312489	0.013	0.049	1
AGAP9	0.043696	-0.31242	0.006	0.037	1
CCM2L	0.0111953	-0.312349	0.038	0.104	1
MSL1	0.0455617	-0.31217	0.062	0.119	1
AP3M2	0.0187936	-0.312148	0.013	0.058	1
RIMKLB	0.000485683	-0.311944	0.094	0.229	1
NAA50	0.0287935	-0.311901	0.05	0.11	1
GPAT3	0.0253634	-0.311875	0	0.031	1
LINC00863	0.031312	-0.311702	0.006	0.041	1
UBLCP1	0.0226061	-0.311444	0.006	0.044	1
CMKLR1	0.0378586	-0.311395	0.056	0.114	1
PLEKHA6	0.105236	-0.311338	0.075	0.121	1
SETD7	0.00958598	-0.311136	0.013	0.065	1
MAML3	0.0124085	-0.311119	0.194	0.319	1
PWRN1	0.0507993	-0.311044	0.006	0.036	1
HSPBAP1	0.0214455	-0.311027	0.025	0.076	1
DGUOK	0.0124988	-0.310938	0.019	0.073	1
RECQL5	0.0298449	-0.310827	0.013	0.053	1
EMSY	0.00358564	-0.310783	0.05	0.136	1
FGD5	0.00139155	-0.310759	0.194	0.357	1
GFM2	0.0213101	-0.310726	0.013	0.056	1
NEDD1	0.00953122	-0.310698	0	0.041	1
ERMARD	0.0131892	-0.31045	0	0.037	1
RAMP2-AS1	0.00540883	-0.310387	0.038	0.114	1
PIGN	0.0354161	-0.310108	0.031	0.08	1
CA4	0.0698905	-0.310075	0.006	0.032	1
ZDHHC8	0.0155219	-0.30991	0	0.036	1
BCL2	0.00981873	-0.309811	0.025	0.087	1
OVCH1-AS1	0.0696631	-0.309789	0.006	0.032	1
LY6E-DT	0.0155219	-0.309707	0	0.036	1
MTHFSD	0.031836	-0.309659	0.006	0.041	1
TYW3	0.014261	-0.309555	0.006	0.049	1
EIF3J	0.0119533	-0.309417	0.031	0.093	1
KATNAL1	0.00914188	-0.309395	0.019	0.076	1
MGST3	0.00778629	-0.309232	0.006	0.056	1
MYO15B	0.000497417	-0.30917	0.275	0.48	1
PLAG1	0.00586388	-0.309101	0	0.046	1
PARG	0.0112679	-0.309071	0.044	0.114	1
NUBPL	0.00315231	-0.30906	0.075	0.178	1
MYO6	0.00129721	-0.30904	0.25	0.431	1
WDR36	0.0103165	-0.308981	0.013	0.065	1
USP24	0.00768238	-0.308953	0.1	0.195	1
COMT	0.0679862	-0.308703	0.044	0.088	1
DHX57	0.0851871	-0.308507	0.062	0.109	1
PXDC1	0.00261371	-0.308463	0	0.054	1
KRBOX4	0.00327975	-0.308253	0.019	0.088	1
SERGEF	0.049782	-0.30819	0.025	0.066	1
TRA2A	0.000804619	-0.308087	0.169	0.328	1
CSGALNACT2	0.00352775	-0.308026	0.006	0.065	1
ZNF665	0.0671482	-0.307941	0.019	0.053	1
TASOR2	9.62188e-05	-0.307862	0.119	0.289	1
MPHOSPH10	0.0836128	-0.307577	0.025	0.059	1
FKBP15	0.0153483	-0.307557	0.038	0.1	1
PKD1L1	0.0925342	-0.30747	0.025	0.058	1
HACE1	0.00612198	-0.307117	0.019	0.081	1
FGL2	0.0155219	-0.307079	0	0.036	1
SNX14	0.00149307	-0.306871	0.106	0.234	1
AGPAT5	0.0525568	-0.306765	0.013	0.046	1
PYROXD1	0.014213	-0.306575	0.006	0.049	1
SUGP2	0.0107123	-0.306402	0.094	0.183	1
TBC1D23	0.0416818	-0.306283	0.038	0.087	1
PDHX	0.0074253	-0.305989	0.013	0.068	1
UBAP1	0.00925514	-0.305988	0.081	0.17	1
AKAP12	0.0532185	-0.305794	0.138	0.209	1
PIK3C2A	0.0119906	-0.305793	0.394	0.553	1
NRN1	0.105897	-0.305751	0.025	0.056	1
G3BP1	0.000616534	-0.305751	0.031	0.129	1
TAMM41	0.0161111	-0.305746	0.044	0.109	1
CDH24	0.0299068	-0.305701	0	0.029	1
MAP4K2	0.0167334	-0.305508	0.025	0.08	1
RNF20	0.0961509	-0.30545	0.013	0.039	1
TPCN2	0.0371449	-0.305368	0.019	0.059	1
DUSP6	0.00772354	-0.305343	0.019	0.078	1
GXYLT1	0.0104833	-0.304677	0.006	0.053	1
DHX16	0.0280466	-0.304625	0.031	0.083	1
FOXO1	0.000627281	-0.304614	0.181	0.35	1
LINC01515	0.326157	-0.304204	0.031	0.049	1
NAP1L1	0.0578306	-0.304138	0.056	0.107	1
THOC2	0.00112054	-0.304137	0.138	0.278	1
SOST	0.0131892	-0.304112	0	0.037	1
TXNL1	0.0100063	-0.303831	0.013	0.065	1
ZCCHC24	0.00690686	-0.303558	0.031	0.1	1
ALDH3A2	0.0216643	-0.303536	0.025	0.076	1
EXOG	0.0138042	-0.303282	0.013	0.061	1
SCARB2	0.00705848	-0.303049	0.062	0.146	1
SEC24D	0.0130392	-0.302988	0.038	0.102	1
MSH6	0.0431236	-0.302897	0.006	0.037	1
DDX55	0.00650796	-0.302881	0.025	0.092	1
DIDO1	0.0013541	-0.302764	0.044	0.141	1
AATF	0.0103168	-0.302661	0.038	0.105	1
FAM214A	0.00189289	-0.302656	0.112	0.238	1
FAAH2	0.0233739	-0.302651	0.006	0.044	1
BCKDHA	0.0509664	-0.302292	0.006	0.036	1
DNER	0.0182739	-0.302282	0	0.034	1
ZSCAN32	0.0182739	-0.30216	0	0.034	1
BAIAP2L2	0.0398874	-0.302032	0.019	0.059	1
NGLY1	0.0254213	-0.302019	0.025	0.075	1
RPL24	0.0307955	-0.301955	0.006	0.041	1
SEMA5A	0.0709889	-0.301905	0.019	0.053	1
C3orf38	0.0364983	-0.301892	0.006	0.039	1
USP53	0.0333292	-0.301559	0.062	0.124	1
OXNAD1	0.0168319	-0.30151	0.006	0.048	1
LINC-PINT	0.0209948	-0.301302	0.013	0.056	1
MRTFB	0.00520754	-0.301225	0.062	0.149	1
ADAMTSL1	0.181499	-0.301195	0.075	0.112	1
S100Z	0.0299068	-0.301174	0	0.029	1
NCK1	0.00581748	-0.300705	0.062	0.151	1
PEX3	0.0301962	-0.300617	0.013	0.053	1
ZFP41	0.0348367	-0.30053	0.013	0.051	1
ZC3H14	0.0188055	-0.300424	0.056	0.124	1
CASK	0.00130089	-0.300287	0.1	0.226	1
RESF1	0.000915374	-0.300192	0.194	0.365	1
NT5C3A	0.00414652	-0.300143	0.031	0.107	1
TNS2	0.00110557	-0.300059	0.075	0.194	1
AC005753.2	0.112995	-0.30004	0.013	0.037	1
AL390860.1	0.0215233	-0.300039	0	0.032	1
NDFIP1	0.0029368	-0.299872	0.044	0.131	1
KDM6B	0.010662	-0.299672	0.006	0.053	1
RIMS2	0.0523198	-0.299479	0.006	0.036	1
AP002495.1	0.0157342	-0.299407	0.05	0.119	1
MOSMO	0.0157358	-0.299389	0.081	0.161	1
CERS4	0.0645287	-0.299352	0.062	0.114	1
SPPL2B	0.0412953	-0.299335	0.05	0.104	1
CD200	0.0184871	-0.299229	0.013	0.058	1
PRDM16-DT	0.0714996	-0.299034	0.006	0.032	1
ACSF3	0.011053	-0.298933	0.031	0.095	1
PGM3	0.090049	-0.298898	0.019	0.049	1
PLXNA2	0.00516713	-0.298816	0.15	0.273	1
GNL1	0.0323893	-0.298708	0.038	0.09	1
ARHGAP17	0.000249429	-0.298436	0.081	0.224	1
SCAMP3	0.0422771	-0.297698	0.006	0.037	1
C4orf19	0.0253634	-0.297588	0	0.031	1
ADAM10	0.000123389	-0.297291	0.131	0.309	1
RASA1	0.000518419	-0.297018	0.088	0.222	1
WEE2-AS1	0.0215233	-0.297017	0	0.032	1
BCKDHB	0.0113026	-0.296959	0.05	0.122	1
RASGRF2	0.00177471	-0.296942	0.175	0.329	1
ZNF862	0.0172127	-0.296697	0.025	0.08	1
FAM110D	0.0182739	-0.296614	0	0.034	1
ARFGEF1	0.0012593	-0.296224	0.206	0.375	1
PDE8A	0.00505658	-0.296106	0.219	0.367	1
TSC22D3	0.015702	-0.296065	0.013	0.059	1
RNF213-AS1	0.00810513	-0.29595	0	0.042	1
PARP4	0.00289868	-0.295913	0.081	0.187	1
STARD3	0.0126709	-0.295777	0.025	0.083	1
SLC25A32	0.0169453	-0.295644	0.006	0.048	1
MTFMT	0.0169113	-0.295574	0.019	0.07	1
FAM133B	0.000292767	-0.295512	0.062	0.187	1
ATPAF1	0.00689357	-0.295449	0	0.044	1
TMEM245	0.00131728	-0.295378	0.056	0.161	1
CD2AP	0.00250924	-0.295349	0.125	0.246	1
TMEM123	0.00260001	-0.295301	0.013	0.08	1
SYPL1	0.00498847	-0.295041	0	0.048	1
DOCK7	0.00970823	-0.294956	0.056	0.134	1
HADHA	0.0833933	-0.294911	0.056	0.102	1
MARK1	0.0972144	-0.29488	0.013	0.039	1
AC137770.1	0.135433	-0.294811	0.006	0.025	1
ZNF678	0.00483328	-0.294809	0.006	0.061	1
EPM2A	0.0534647	-0.294686	0.013	0.046	1
AC078788.1	0.0155219	-0.294675	0	0.036	1
AC007216.4	0.026623	-0.294654	0.019	0.065	1
FKTN	0.00443734	-0.294178	0.025	0.095	1
CDC37L1	0.00953122	-0.294004	0	0.041	1
RGS12	0.00314776	-0.293956	0.119	0.239	1
EPG5	0.0712427	-0.293863	0.044	0.088	1
SMARCA5	0.0268614	-0.293643	0.05	0.11	1
PRICKLE2	0.0167591	-0.293402	0.038	0.098	1
LZIC	0.0398396	-0.292917	0.013	0.049	1
PTS	0.0273964	-0.292882	0.031	0.083	1
GNG2	0.0070662	-0.292833	0.019	0.08	1
PODXL	0.00952528	-0.2927	0.288	0.436	1
MED6	0.0230641	-0.292135	0.006	0.044	1
MDH1	0.0112106	-0.29213	0	0.039	1
TRA2B	0.00541337	-0.292073	0.062	0.151	1
RYBP	0.00172347	-0.292024	0.025	0.107	1
ATG14	0.013111	-0.291992	0.013	0.061	1
GNB2	0.0299068	-0.291934	0	0.029	1
XYLB	0.0124557	-0.291923	0.006	0.051	1
IRAK4	0.00833974	-0.291765	0.025	0.088	1
STIMATE	0.00659738	-0.29168	0.006	0.058	1
TBCE	0.022281	-0.291677	0.013	0.056	1
AC006001.2	0.00879925	-0.291611	0.044	0.117	1
MAP4K3	0.0233543	-0.291583	0.131	0.222	1
OLA1	0.00826783	-0.291506	0.038	0.107	1
SLFN12L	0.0153408	-0.291156	0.069	0.146	1
ZNF398	0.0171027	-0.290937	0.025	0.08	1
ABCG2	0.034993	-0.290891	0.019	0.061	1
SREBF1	0.0247445	-0.290838	0.013	0.054	1
BTBD6	0.0492618	-0.290684	0	0.024	1
KIAA0232	0.0113876	-0.290583	0.106	0.197	1
CLEC16A	0.00141798	-0.290357	0.094	0.214	1
TNFRSF1B	0.0289362	-0.290351	0.044	0.1	1
LINC00671	0.233529	-0.290324	0.013	0.029	1
M6PR	0.00689357	-0.290297	0	0.044	1
STK39	0.054466	-0.290127	0.05	0.1	1
MOV10	0.00296662	-0.290066	0.069	0.168	1
FGF2	0.0199537	-0.289975	0.019	0.068	1
LRP5	0.0112166	-0.289705	0.088	0.177	1
ZDHHC2	0.012372	-0.289456	0.006	0.051	1
AC021231.1	0.0265144	-0.289454	0.006	0.042	1
KPNA5	0.00350292	-0.28934	0.031	0.109	1
ZFP91	0.00307617	-0.288786	0.013	0.078	1
HHAT	0.0170593	-0.288682	0.006	0.048	1
KPNA4	0.00727078	-0.288626	0.069	0.156	1
RNF212B	0.0253634	-0.288507	0	0.031	1
TRMT13	0.0146839	-0.288472	0.019	0.071	1
ALPK1	0.00403922	-0.288378	0.1	0.209	1
PRKAB2	0.0257283	-0.2883	0.006	0.042	1
CYFIP2	0.0964159	-0.288102	0.013	0.039	1
DET1	0.027412	-0.288089	0.006	0.042	1
ZDHHC7	0.0962735	-0.288002	0.031	0.066	1
EEF1A1	0.0221963	-0.287641	0.094	0.173	1
ZNF684	0.0215233	-0.287579	0	0.032	1
ZDHHC6	0.010395	-0.287488	0.019	0.075	1
LINC00571	0.00666506	-0.2874	0.006	0.058	1
TOLLIP	0.0131892	-0.287167	0	0.037	1
CSAD	0.0164249	-0.28715	0.106	0.194	1
AC019080.1	0.160243	-0.287074	0.006	0.024	1
GRIP2	0.0396098	-0.286981	0.013	0.049	1
GOSR2	0.0165195	-0.286817	0.025	0.08	1
AL110292.1	0.0439845	-0.286775	0.006	0.037	1
LINC00630	0.00661987	-0.286694	0.006	0.058	1
CLASP2	0.00342556	-0.286621	0.144	0.277	1
ITPRIPL2	0.00452434	-0.286619	0.019	0.085	1
APLF	0.0186343	-0.286477	0.019	0.068	1
MIR22HG	0.0442829	-0.286269	0.019	0.058	1
SV2C	0.235912	-0.286242	0.013	0.029	1
Z93403.1	0.0215233	-0.286024	0	0.032	1
EPM2AIP1	0.00664243	-0.285955	0.006	0.058	1
SLC9A3-AS1	0.0352889	-0.285706	0	0.027	1
TSPAN2	0.0368627	-0.28568	0.006	0.039	1
PCF11	0.00514926	-0.285448	0.05	0.134	1
[truncated: 2,873 more rows]
