# Supplementary material for: Uncovering a novel role of focal adhesion and interferon-gamma in cellular rejection of kidney allografts at single cell resolution
Source: Front Immunol. 2023 Mar 31;14:1139358. doi: 10.3389/fimmu.2023.1139358 (PMC10102512; doi:10.3389/fimmu.2023.1139358)
Supplement: Supplementary file 6 [file Table_6.xlsx]

## Sheet: pericytes_borderline_vs_TCMR
gene	p_val	avg_log2FC	pct.1	pct.2	p_val_adj
NRXN3	2.87096e-06	3.14768	0.4	0.055	0.0757416
LINC00472	1.36317e-06	2.02603	0.48	0.109	0.0359632
MIOX	1.61563e-05	1.92065	0.36	0.036	0.426235
A2M	3.00933e-05	1.91134	0.46	0.127	0.793923
TRPM3	0.000102441	1.91019	0.41	0.109	1
USP9Y	5.6583e-05	1.90233	0.28	0.018	1
INVS	0.000103893	1.90109	0.34	0.073	1
ALCAM	0.0011344	1.75392	0.29	0.073	1
UTY	0.000194966	1.73254	0.22	0	1
AC019197.1	0.000250151	1.70532	0.33	0.073	1
NTN4	0.000571209	1.66189	0.28	0.055	1
EMCN	0.00202919	1.64987	0.25	0.055	1
SLIT3	9.39014e-07	1.63458	0.74	0.418	0.0247731
IFI44L	0.000208959	1.61055	0.34	0.073	1
NPY1R	0.0482912	1.60902	0.25	0.127	1
DANT2	8.03244e-05	1.60603	0.32	0.036	1
MALAT1	4.58599e-18	1.59759	1	0.982	1.20988e-13
MTRNR2L1	0.001732	1.58542	0.28	0.073	1
PIEZO2	0.0183779	1.56873	0.13	0.018	1
DPH6	0.000751718	1.56245	0.28	0.055	1
NBEA	0.0012662	1.53819	0.29	0.073	1
SCLT1	0.00360778	1.51673	0.23	0.055	1
ATRNL1	0.0141576	1.51387	0.14	0.018	1
DACH1	0.000949329	1.50572	0.22	0.018	1
B3GALNT2	0.000924532	1.50295	0.21	0.018	1
IGF2R	0.00112728	1.49283	0.27	0.055	1
SH3BP5	0.0184947	1.47472	0.23	0.091	1
ABCA8	0.00887105	1.47406	0.15	0.018	1
SLC12A3	0.000870584	1.46096	0.22	0.018	1
TJP1	0.00537344	1.45467	0.27	0.091	1
GPR137B	0.0111753	1.43094	0.11	0	1
RIPOR2	0.00128411	1.42766	0.17	0	1
ERBB4	0.000338869	1.42372	0.4	0.127	1
PLCL1	0.000255708	1.42322	0.6	0.382	1
L3MBTL4	0.000537675	1.41735	0.3	0.055	1
AL050309.1	0.052958	1.412	0.24	0.127	1
ERICH1	0.00705905	1.37632	0.21	0.055	1
PDE7B	0.00361403	1.36812	0.33	0.127	1
ESRRG	0.00053078	1.36434	0.32	0.073	1
PRH1	0.000966113	1.36329	0.21	0.018	1
XAF1	5.05391e-05	1.35883	0.6	0.291	1
GPCPD1	0.0117044	1.35842	0.17	0.036	1
LIMCH1	0.00186249	1.35061	0.42	0.2	1
FRAS1	0.00171213	1.34285	0.26	0.055	1
JAG1	0.000513246	1.33985	0.37	0.109	1
SPRED1	0.00135982	1.3358	0.2	0.018	1
LDB2	0.0106905	1.32754	0.32	0.145	1
THSD7A	0.0215749	1.32322	0.18	0.055	1
FAT1	0.00171213	1.31926	0.26	0.055	1
KDM5D	0.00128411	1.31702	0.17	0	1
GPX3	0.0859035	1.30268	0.16	0.073	1
AF117829.1	0.00144467	1.30164	0.26	0.055	1
PER3	0.00589924	1.30146	0.28	0.091	1
RUNX1	0.0121328	1.28987	0.25	0.091	1
DOP1A	0.00905878	1.28617	0.18	0.036	1
PDE4D	3.3602e-05	1.28004	0.65	0.327	0.886487
RCAN2	0.00379618	1.27759	0.42	0.2	1
FTCD	0.0275617	1.26991	0.18	0.055	1
PLA2R1	0.00920242	1.26728	0.26	0.091	1
LINC00894	0.0027576	1.25749	0.4	0.182	1
ZDHHC21	0.000924532	1.25479	0.21	0.018	1
LINC01473	0.00535765	1.25188	0.32	0.127	1
SRSF5	0.000414387	1.25186	0.4	0.127	1
SLC25A36	0.00171213	1.24167	0.26	0.055	1
XKR6	0.0183779	1.23696	0.13	0.018	1
TTTY14	0.00221092	1.23599	0.23	0.036	1
SIK2	0.0141267	1.23319	0.25	0.091	1
TENT4A	0.0187536	1.23016	0.13	0.018	1
GRIN2A	0.0790519	1.22862	0.12	0.036	1
PLCG1	0.0183779	1.21815	0.13	0.018	1
ATF2	0.0312409	1.2139	0.17	0.055	1
MEIS1	0.00242918	1.21362	0.42	0.182	1
CCDC91	0.00391057	1.21309	0.18	0.018	1
ACAN	0.00266754	1.20093	0.15	0	1
TNFAIP2	0.083376	1.199	0.21	0.109	1
LINC00278	0.00783431	1.19498	0.12	0	1
FRK	0.0181341	1.19358	0.16	0.036	1
PDE10A	5.45842e-06	1.16854	0.59	0.182	0.144004
CERT1	0.051111	1.15437	0.18	0.073	1
CADPS2	0.00468053	1.15241	0.26	0.073	1
ACSM2A	0.0156585	1.1485	0.14	0.018	1
ZCCHC10	0.00783431	1.14243	0.12	0	1
AC016831.7	0.158333	1.13994	0.12	0.055	1
SCAPER	0.00583129	1.13658	0.3	0.109	1
LINC01184	0.00410033	1.13379	0.23	0.055	1
PDE3A	0.0017795	1.13334	0.48	0.236	1
MIR29B2CHG	0.0121309	1.11968	0.22	0.073	1
AFF3	0.00856616	1.11776	0.36	0.164	1
SCFD2	0.0035882	1.11507	0.27	0.073	1
STPG2	0.00783431	1.11277	0.12	0	1
BOD1L1	0.00604208	1.11126	0.28	0.091	1
MEF2C	0.0157954	1.11026	0.4	0.218	1
PHF3	0.0130418	1.10354	0.2	0.055	1
ODF2L	0.0138223	1.10136	0.17	0.036	1
MACO1	0.0183779	1.10106	0.13	0.018	1
SLC4A4	0.00681189	1.09719	0.16	0.018	1
AC006299.1	0.0187536	1.09475	0.13	0.018	1
ZNF462	0.0592848	1.09301	0.1	0.018	1
SLC16A9	0.0111146	1.09179	0.15	0.018	1
CACNA1H	0.0127857	1.08961	0.14	0.018	1
MTR	0.00267946	1.08696	0.25	0.055	1
LRRK2	0.0263513	1.07658	0.12	0.018	1
EMID1	0.0228951	1.07534	0.13	0.018	1
KCNIP4	0.16475	1.07312	0.32	0.218	1
PCNX1	0.013915	1.07157	0.25	0.091	1
IQCJ-SCHIP1	0.0273779	1.06991	0.15	0.036	1
SON	0.000204491	1.06481	0.58	0.273	1
SPATA6	0.0263513	1.05762	0.12	0.018	1
DDX58	0.046321	1.05716	0.16	0.055	1
BCKDHB	0.0193454	1.05692	0.19	0.055	1
XPC	0.0111753	1.05279	0.11	0	1
MBNL2	0.00150489	1.05225	0.41	0.164	1
FAM106A	0.0111753	1.05088	0.11	0	1
YTHDC2	0.00375052	1.04706	0.18	0.018	1
SLC17A1	0.017791	1.04682	0.17	0.036	1
DOCK8	0.0080313	1.03932	0.16	0.018	1
SH3BGRL	0.00680595	1.03888	0.32	0.127	1
GNAQ	0.013358	1.03883	0.29	0.127	1
SLC17A3	0.0141579	1.03878	0.14	0.018	1
NOX4	0.0232831	1.03797	0.16	0.036	1
ANK3	0.00754927	1.03558	0.25	0.073	1
IARS	0.0209385	1.02966	0.16	0.036	1
RNF144A	0.0469622	1.0266	0.14	0.036	1
PWRN1	0.0081395	1.02558	0.23	0.055	1
PAH	0.053845	1.02498	0.1	0.018	1
SLC25A13	0.0080313	1.02252	0.16	0.018	1
LAMP1	0.0127857	1.0207	0.14	0.018	1
ITGB8	0.0932108	1.02066	0.14	0.055	1
ATXN7	0.0752762	1.01951	0.12	0.036	1
CCSER1	0.0177689	1.01935	0.22	0.073	1
PARVA	0.0823725	1.01926	0.21	0.109	1
AC008014.1	0.0503817	1.01705	0.18	0.073	1
WHAMM	0.0740508	1.01576	0.12	0.036	1
PIGN	0.0384519	1.01446	0.11	0.018	1
IQSEC1	0.214634	1.01444	0.13	0.073	1
CUBN	0.0357687	1.01438	0.27	0.127	1
NR3C2	0.00409014	1.0133	0.33	0.127	1
PHIP	0.00655444	1.01277	0.22	0.055	1
PARM1	0.0127121	1.00909	0.38	0.2	1
SNTB1	0.0242111	1.00906	0.18	0.055	1
PNN	0.00439233	1.00776	0.21	0.036	1
RGS6	0.0594397	1.00662	0.29	0.164	1
GALNT18	0.0630696	1.00581	0.15	0.055	1
ADRA1A	0.0732863	1.00243	0.29	0.182	1
KCNJ16	0.0146754	1.00139	0.2	0.055	1
ATP1B1	0.0280074	1.00101	0.18	0.055	1
PTPRD	0.0176444	0.998453	0.29	0.127	1
DCLK1	0.0459581	0.997394	0.19	0.073	1
DCDC2	0.0274235	0.995322	0.12	0.018	1
DST	0.000237244	0.995265	0.66	0.345	1
STIM2	0.0482457	0.995139	0.18	0.073	1
PKHD1	0.00576856	0.995118	0.29	0.091	1
PLEKHG3	0.046321	0.99274	0.16	0.055	1
HMGN3	0.0592958	0.99238	0.17	0.073	1
MCTP1	0.00274407	0.989777	0.19	0.018	1
RAB2A	0.00519224	0.988764	0.2	0.036	1
XRN1	0.0212005	0.986042	0.41	0.255	1
ATP9B	0.00548062	0.981648	0.3	0.109	1
ZC3H13	0.0056302	0.979057	0.26	0.073	1
TOGARAM1	0.0449004	0.97879	0.16	0.055	1
TBC1D5	0.0048487	0.976456	0.34	0.127	1
GNL3L	0.0111753	0.974178	0.11	0	1
TINAG	0.0263513	0.971492	0.12	0.018	1
TRIM33	0.00662388	0.970064	0.23	0.055	1
SPP1	0.056468	0.968566	0.18	0.073	1
DGKB	0.0117373	0.96802	0.18	0.036	1
VPS26C	0.0345045	0.966228	0.14	0.036	1
CTNNAL1	0.0551891	0.96615	0.13	0.036	1
GAREM1	0.0234485	0.965993	0.21	0.073	1
PRPF40A	0.0190286	0.965977	0.19	0.055	1
HSD17B4	0.0716491	0.965181	0.12	0.036	1
PDE4C	0.00752396	0.964253	0.27	0.091	1
HCG18	0.13444	0.963366	0.15	0.073	1
PITPNA	0.00770939	0.962903	0.16	0.018	1
CDK18	0.0119478	0.961976	0.25	0.091	1
CASC3	0.0477793	0.961393	0.16	0.055	1
PTPN4	0.0621222	0.961245	0.15	0.055	1
LARP7	0.0268828	0.959825	0.12	0.018	1
AGL	0.0159206	0.959497	0.1	0	1
COL25A1	0.040241	0.95934	0.17	0.055	1
COL3A1	0.534926	0.956438	0.1	0.073	1
PRODH2	0.0224479	0.955005	0.13	0.018	1
GTDC1	0.0369971	0.95054	0.14	0.036	1
GALNT14	0.0159206	0.947161	0.1	0	1
TMTC1	0.0110414	0.946066	0.47	0.255	1
DYNC2H1	0.0186146	0.945861	0.22	0.073	1
FBXW7	0.00141224	0.942545	0.24	0.036	1
KSR1	0.0283579	0.940418	0.15	0.036	1
PLCL2	0.00768653	0.939855	0.19	0.036	1
SCTR	0.0176952	0.939654	0.27	0.109	1
SAR1A	0.0415776	0.938341	0.11	0.018	1
FHIT	0.0841218	0.937878	0.29	0.182	1
NCKAP5	0.265796	0.935761	0.17	0.109	1
ADAMTS9-AS2	0.00284905	0.934932	0.5	0.236	1
ZNF438	0.0210587	0.932535	0.21	0.073	1
ZNF160	0.0352105	0.932048	0.2	0.073	1
NEK7	0.0794205	0.931904	0.21	0.109	1
GBP2	0.0702476	0.931713	0.26	0.145	1
PLSCR1	0.0210388	0.929116	0.29	0.127	1
SYNM	0.053845	0.928619	0.1	0.018	1
RASA2	0.0403442	0.925324	0.19	0.073	1
GPRIN3	0.0748623	0.921633	0.22	0.109	1
RB1CC1	0.0217309	0.918807	0.24	0.091	1
PLXDC2	0.0554732	0.917944	0.36	0.218	1
RASAL2	0.0157456	0.915436	0.41	0.218	1
CUL5	0.116701	0.914156	0.13	0.055	1
ASAP2	0.0117683	0.913601	0.31	0.127	1
WDR37	0.0390075	0.913042	0.17	0.055	1
HEATR1	0.184296	0.912968	0.14	0.073	1
CD34	0.053845	0.912865	0.1	0.018	1
SYNE1	0.00167973	0.911439	0.65	0.436	1
GYPC	0.0298846	0.91137	0.15	0.036	1
PHF14	0.0497084	0.908232	0.23	0.109	1
GCC2	0.0075323	0.905853	0.28	0.091	1
DLG1	0.0282441	0.904646	0.23	0.091	1
TEX41	0.152012	0.903867	0.1	0.036	1
PTEN	0.0077061	0.90358	0.4	0.182	1
HNRNPA2B1	0.0065101	0.897811	0.32	0.127	1
PHACTR2	0.0288592	0.896926	0.15	0.036	1
SMAP1	0.17772	0.892242	0.14	0.073	1
ZRANB1	0.0752762	0.891017	0.12	0.036	1
WARS2-AS1	0.0783636	0.890044	0.17	0.073	1
TBL1X	0.00261069	0.888092	0.48	0.236	1
MAP2	0.0409377	0.888059	0.19	0.073	1
CCDC88A	0.0822787	0.886959	0.19	0.091	1
FAM219A	0.0317479	0.886437	0.17	0.055	1
TNRC6C	0.0344266	0.885459	0.27	0.127	1
RXRA	0.0551891	0.885078	0.13	0.036	1
LINC01266	0.1432	0.883548	0.15	0.073	1
CIAO1	0.0294644	0.883179	0.2	0.073	1
FAM155A	0.0283749	0.883081	0.3	0.145	1
PKD2	0.00328117	0.882785	0.32	0.109	1
CSNK1G3	0.076518	0.882276	0.12	0.036	1
PLEKHA5	0.0372103	0.880202	0.31	0.164	1
CAPN7	0.03439	0.879952	0.17	0.055	1
RAB3IP	0.0570565	0.877811	0.1	0.018	1
UPF3A	0.0260701	0.877708	0.21	0.073	1
PDGFA	0.0159206	0.877689	0.1	0	1
PITPNC1	0.140509	0.877507	0.32	0.218	1
INPP4B	0.00629027	0.877203	0.4	0.182	1
ETS1	0.024289	0.875659	0.19	0.055	1
MYO18A	0.0996009	0.873872	0.16	0.073	1
HRH2	0.0377018	0.873123	0.11	0.018	1
EPS15	0.0895132	0.872743	0.25	0.145	1
NEK1	0.186434	0.872477	0.2	0.127	1
STAT1	0.00633817	0.871612	0.37	0.164	1
PPFIBP2	0.0417284	0.869298	0.14	0.036	1
SEM1	0.0309412	0.868311	0.15	0.036	1
APTX	0.236202	0.868049	0.15	0.091	1
AKAP6	0.0295878	0.867359	0.39	0.218	1
PRRC2A	0.121736	0.867074	0.13	0.055	1
RHOQ	0.0159206	0.863775	0.1	0	1
CLOCK	0.0918751	0.863513	0.14	0.055	1
FER	0.030893	0.862401	0.37	0.218	1
LINC00342	0.00785344	0.861796	0.41	0.2	1
AL049828.1	0.233	0.861413	0.13	0.073	1
YWHAZ	0.062976	0.857588	0.22	0.109	1
EPSTI1	0.0462084	0.856473	0.17	0.055	1
TPP2	0.053845	0.856131	0.1	0.018	1
CDRT4	0.0308688	0.855594	0.12	0.018	1
ZDHHC14	0.0245181	0.85475	0.4	0.236	1
AC098588.3	0.0457847	0.854568	0.11	0.018	1
PUM2	0.0512564	0.853733	0.29	0.164	1
MAGI3	0.159068	0.851056	0.17	0.091	1
CALM1	0.0872719	0.850847	0.17	0.073	1
RNF19A	0.0127874	0.848825	0.23	0.073	1
UNC13B	0.0516253	0.848278	0.27	0.145	1
SMC5	0.000779247	0.847364	0.29	0.055	1
ACTN4	0.0117181	0.844832	0.39	0.2	1
APOL3	0.0178982	0.844459	0.2	0.055	1
SECISBP2	0.029382	0.843165	0.18	0.055	1
LRP2	0.010233	0.839668	0.28	0.091	1
PTPRM	0.0302926	0.838625	0.37	0.2	1
JAK1	0.0294368	0.838039	0.41	0.255	1
ZHX3	0.51961	0.83747	0.19	0.164	1
LIMS1	0.0541175	0.837333	0.18	0.073	1
NSD3	0.0295147	0.836849	0.33	0.164	1
VAPA	0.183642	0.836646	0.16	0.091	1
NR2C2	0.0879578	0.83662	0.14	0.055	1
SFPQ	0.0748623	0.835831	0.22	0.109	1
URGCP	0.167114	0.828897	0.12	0.055	1
LINC01435	0.164214	0.827689	0.21	0.127	1
MT-ND4L	0.0712745	0.825169	0.4	0.273	1
ERCC6L2	0.0373909	0.823462	0.27	0.127	1
CSDE1	0.07522	0.820784	0.17	0.073	1
ABCA6	0.3777	0.820532	0.11	0.073	1
ELP1	0.053845	0.819535	0.1	0.018	1
VRK2	0.0581618	0.819362	0.1	0.018	1
NSUN6	0.167824	0.818782	0.26	0.164	1
INPP5A	0.0342187	0.818571	0.31	0.164	1
MFAP3	0.0384519	0.816906	0.11	0.018	1
HDAC9	0.0870822	0.81651	0.16	0.073	1
CCDC7	0.137866	0.815828	0.13	0.055	1
SMAD6	0.138638	0.815791	0.1	0.036	1
MEG3	0.200477	0.815021	0.18	0.109	1
CCNL1	0.0631543	0.812386	0.18	0.073	1
EIF2S3	0.0803441	0.811626	0.12	0.036	1
PRKD3	0.0038289	0.811007	0.14	0	1
ODR4	0.142992	0.810326	0.1	0.036	1
CCNY	0.0256808	0.8096	0.21	0.073	1
CHIC1	0.076518	0.8086	0.12	0.036	1
TIAL1	0.0702099	0.808272	0.17	0.073	1
GBP3	0.0159749	0.806746	0.14	0.018	1
SMAD2	0.116553	0.805099	0.18	0.091	1
GLI2	0.0522162	0.804671	0.19	0.073	1
POU2F1	0.0337781	0.803766	0.3	0.145	1
ATP2B1	0.0472913	0.803569	0.19	0.073	1
RIPOR3	0.306075	0.802508	0.28	0.218	1
ICE1	0.0791847	0.80185	0.19	0.091	1
KIAA0586	0.393668	0.798521	0.11	0.073	1
GSDMD	0.0959315	0.798449	0.14	0.055	1
SLC8A1	0.00255199	0.797484	0.65	0.418	1
MEF2C-AS1	0.04902	0.797105	0.13	0.036	1
SDF4	0.0407767	0.796592	0.11	0.018	1
ITGA7	0.0104902	0.796462	0.29	0.109	1
OSBPL8	0.0141912	0.793912	0.2	0.055	1
MEF2A	0.117372	0.792537	0.2	0.109	1
ABCA1	0.0168651	0.79102	0.17	0.036	1
UACA	0.449878	0.790603	0.25	0.2	1
MYOM1	0.00567799	0.79059	0.29	0.091	1
WBP4	0.0263513	0.78885	0.12	0.018	1
MIR646HG	0.107328	0.788819	0.11	0.036	1
LDLRAD3	0.0220838	0.788714	0.16	0.036	1
AC007364.1	0.154334	0.788602	0.1	0.036	1
AC025171.2	0.0285331	0.788483	0.12	0.018	1
TFPI	0.291838	0.788426	0.1	0.055	1
TUT7	0.0570662	0.787928	0.13	0.036	1
PSAP	0.134147	0.787168	0.13	0.055	1
ZNF451	0.0407767	0.785959	0.11	0.018	1
KAZN	0.921933	0.7855	0.41	0.436	1
SH3PXD2A	0.0183779	0.78501	0.13	0.018	1
EDA	0.169365	0.783083	0.12	0.055	1
RFX7	0.137895	0.782361	0.15	0.073	1
POLR2J3	0.0307396	0.781979	0.23	0.091	1
SH3RF3	0.0727546	0.780454	0.34	0.218	1
NRGN	0.0431708	0.780343	0.14	0.036	1
TNS1	0.0391225	0.779674	0.51	0.382	1
VEZT	0.0538645	0.776929	0.21	0.091	1
TMEM161B-AS1	0.39367	0.776893	0.11	0.073	1
WLS	0.158333	0.776538	0.12	0.055	1
UBL3	0.171639	0.775535	0.12	0.055	1
IRF2	0.0263513	0.775533	0.12	0.018	1
EIF4A1	0.0309412	0.774396	0.15	0.036	1
ZBTB20	0.0125961	0.774381	0.68	0.473	1
CA12	0.0849716	0.773817	0.17	0.073	1
PARP8	0.107328	0.771878	0.11	0.036	1
MYO1B	0.12044	0.769027	0.22	0.127	1
HIBADH	0.0693115	0.767693	0.12	0.036	1
TMOD3	0.0381026	0.766716	0.22	0.091	1
UBE2N	0.00783431	0.76634	0.12	0	1
DNAJC21	0.299018	0.765515	0.1	0.055	1
CHURC1	0.03439	0.76505	0.17	0.055	1
GNAS	0.0473432	0.765017	0.22	0.091	1
NOTCH2	0.0551891	0.764504	0.13	0.036	1
MEIS2	0.0051119	0.764192	0.61	0.382	1
TINAGL1	0.192249	0.763855	0.18	0.109	1
SNHG14	0.0757945	0.763417	0.47	0.345	1
TUBG2	0.03027	0.761965	0.12	0.018	1
ROCK2	0.0834828	0.761437	0.33	0.218	1
ZRANB2	0.0441414	0.760649	0.17	0.055	1
PRR16	0.0995373	0.759932	0.17	0.073	1
KDM5A	0.0952425	0.758831	0.29	0.182	1
MPC1	0.053845	0.757202	0.1	0.018	1
CEP192	0.067109	0.756829	0.2	0.091	1
CPEB4	0.254009	0.756792	0.19	0.127	1
ATF6	0.0111753	0.75653	0.11	0	1
TMTC2	0.178598	0.75576	0.12	0.055	1
ANTXR1	0.0564567	0.755487	0.23	0.109	1
KHDC4	0.387693	0.755145	0.13	0.091	1
LRSAM1	0.284774	0.754788	0.1	0.055	1
HEXA	0.053845	0.754448	0.1	0.018	1
ZNF280D	0.182316	0.754379	0.18	0.109	1
HNRNPM	0.120039	0.752476	0.13	0.055	1
EBF1	0.0198367	0.752346	0.6	0.455	1
PRKAG2	0.167114	0.75182	0.12	0.055	1
ZNF780B	0.164885	0.751092	0.12	0.055	1
C11orf58	0.132316	0.750657	0.13	0.055	1
AOPEP	0.00786837	0.750605	0.47	0.236	1
SIPA1L2	0.164885	0.749159	0.12	0.055	1
SLC13A1	0.107328	0.749076	0.11	0.036	1
ACTA2	0.254644	0.747851	0.25	0.182	1
PALD1	0.0879578	0.743587	0.14	0.055	1
CTSD	0.0441414	0.74352	0.17	0.055	1
PPP3R1	0.110794	0.743323	0.2	0.109	1
RNLS	0.0384519	0.742661	0.11	0.018	1
HOXD3	0.060351	0.742434	0.26	0.127	1
MOB3B	0.185723	0.742342	0.16	0.091	1
AC021231.1	0.0423918	0.740865	0.11	0.018	1
C20orf194	0.0196349	0.738712	0.43	0.236	1
MAEA	0.107328	0.738406	0.11	0.036	1
PRKD1	0.435974	0.737311	0.24	0.2	1
GAB1	0.21438	0.737231	0.16	0.091	1
GBP1	0.101033	0.734051	0.26	0.145	1
TLE5	0.607615	0.733291	0.11	0.091	1
CPSF6	0.00942105	0.73279	0.19	0.036	1
BCLAF1	0.0538645	0.732472	0.21	0.091	1
HDAC4	0.100894	0.731497	0.23	0.127	1
SERGEF	0.0377025	0.730019	0.11	0.018	1
EIF4G1	0.291838	0.728462	0.1	0.055	1
TPCN2	0.053845	0.727607	0.1	0.018	1
TNS3	0.0573128	0.726639	0.5	0.364	1
CNOT6L	0.0314777	0.726328	0.12	0.018	1
CREB3L2	0.0768427	0.72571	0.24	0.127	1
IQCB1	0.210464	0.725003	0.11	0.055	1
ITGB1	0.131443	0.724021	0.2	0.109	1
S1PR3	0.22163	0.723677	0.11	0.055	1
SLC22A12	0.0120476	0.722436	0.15	0.018	1
DDX60	0.0500554	0.72111	0.19	0.073	1
FBXW11	0.0159246	0.719837	0.25	0.091	1
NEAT1	0.000525615	0.719794	0.94	0.727	1
GPC5	0.125713	0.719418	0.16	0.073	1
SCFD1	0.0226991	0.716465	0.22	0.073	1
EXOC4	0.0159688	0.715233	0.36	0.164	1
ERI3	0.268081	0.715096	0.15	0.091	1
BBX	0.0292871	0.714925	0.24	0.091	1
FNIP1	0.0795597	0.714714	0.24	0.127	1
PON2	0.0432194	0.713153	0.11	0.018	1
TAX1BP1	0.0209996	0.711653	0.19	0.055	1
HSCB	0.215995	0.711589	0.11	0.055	1
MIR4435-2HG	0.140418	0.71108	0.33	0.218	1
PRMT2	0.0351138	0.70988	0.14	0.036	1
WASHC3	0.299019	0.709706	0.1	0.055	1
SLCO3A1	0.267412	0.708754	0.47	0.418	1
AC100793.2	0.107328	0.70769	0.11	0.036	1
PDIA5	0.0580244	0.706851	0.13	0.036	1
RASA3	0.0501935	0.705962	0.14	0.036	1
HERC6	0.258215	0.705858	0.13	0.073	1
WASHC4	0.0194466	0.705726	0.23	0.073	1
PLXND1	0.0743009	0.705603	0.15	0.055	1
ADGRA3	0.173936	0.705343	0.12	0.055	1
SEPTIN11	0.0258888	0.70475	0.19	0.055	1
ERG	0.10098	0.702851	0.27	0.164	1
DCAF5	0.139646	0.701303	0.15	0.073	1
LRMDA	0.108067	0.699667	0.21	0.109	1
PRDM2	0.246784	0.698688	0.13	0.073	1
CECR2	0.152012	0.698444	0.1	0.036	1
IWS1	0.0187949	0.698354	0.2	0.055	1
AFTPH	0.0166245	0.697919	0.14	0.018	1
ZNF75D	0.556161	0.697683	0.15	0.127	1
ARHGEF28	0.767793	0.697675	0.1	0.091	1
HGD	0.0604258	0.69432	0.1	0.018	1
ZNF84	0.0790519	0.694113	0.12	0.036	1
USP46	0.0159206	0.693277	0.1	0	1
FNBP1L	0.188251	0.692452	0.17	0.091	1
CPED1	0.0574362	0.69191	0.37	0.218	1
SNX13	0.0581618	0.690998	0.1	0.018	1
PIP5K1B	0.110519	0.690474	0.37	0.255	1
WDR7	0.0295764	0.689606	0.26	0.109	1
LYPLAL1	0.0118081	0.68907	0.15	0.018	1
GMDS	0.0822787	0.688787	0.19	0.091	1
CCNH	0.105954	0.688676	0.14	0.055	1
SETBP1	0.0734388	0.688652	0.46	0.327	1
UBQLN1	0.00853675	0.688222	0.16	0.018	1
SNX24	0.299019	0.68795	0.1	0.055	1
UBR1	0.116232	0.685273	0.26	0.164	1
DCLK2	0.0581618	0.684937	0.1	0.018	1
HOXC4	0.0112778	0.683767	0.24	0.073	1
CPQ	0.0623548	0.683204	0.25	0.127	1
RPN2	0.109036	0.682805	0.11	0.036	1
LINC01278	0.168409	0.68247	0.24	0.145	1
MDN1	0.0272691	0.682461	0.21	0.073	1
GLCCI1	0.04347	0.682007	0.17	0.055	1
SMAD7	0.109036	0.681773	0.11	0.036	1
SPATS2L	0.0373272	0.680292	0.2	0.073	1
GRIA2	0.227643	0.68019	0.13	0.073	1
RALGAPA2	0.120039	0.679737	0.13	0.055	1
KLHL5	0.0449157	0.679248	0.11	0.018	1
BIRC2	0.239165	0.678881	0.11	0.055	1
GRID2	0.141665	0.678632	0.13	0.055	1
HELB	0.109036	0.67847	0.11	0.036	1
SLMAP	0.165583	0.677987	0.23	0.145	1
FAM133B	0.0485553	0.677805	0.14	0.036	1
SLC44A1	0.154334	0.677059	0.1	0.036	1
ZNF33A	0.109677	0.676406	0.18	0.091	1
SYTL2	0.139952	0.674106	0.22	0.127	1
SERINC5	0.147449	0.67401	0.1	0.036	1
KIRREL1	0.0396572	0.673677	0.36	0.2	1
FGD5	0.0432194	0.673252	0.11	0.018	1
SAMD4B	0.142992	0.673204	0.1	0.036	1
DLG2	0.0204307	0.671492	0.53	0.309	1
SLC3A2	0.515312	0.671268	0.1	0.073	1
ACBD6	0.198576	0.671211	0.16	0.091	1
TMEM260	0.0829802	0.671098	0.12	0.036	1
SEC14L1	0.195654	0.669333	0.14	0.073	1
CAB39	0.402638	0.668572	0.13	0.091	1
ACVR1	0.505876	0.668169	0.12	0.091	1
HCP5	0.140802	0.667357	0.1	0.036	1
PSMD1	0.21438	0.667227	0.16	0.091	1
FLT1	0.0592848	0.666372	0.1	0.018	1
ATF7IP	0.169915	0.666245	0.19	0.109	1
TRIM56	0.0268643	0.66579	0.21	0.073	1
USP37	0.0159206	0.665595	0.1	0	1
MAGI2	0.0854924	0.665034	0.42	0.273	1
ADCY5	0.11267	0.664859	0.23	0.127	1
NR2F2-AS1	0.0127906	0.664443	0.79	0.564	1
PJA2	0.167114	0.664217	0.12	0.055	1
EPB41L5	0.1432	0.66373	0.15	0.073	1
NEK11	0.159057	0.663045	0.1	0.036	1
FAM111A	0.0889338	0.662798	0.27	0.145	1
CHPT1	0.236176	0.662686	0.11	0.055	1
AATF	0.2188	0.66248	0.11	0.055	1
TBC1D22A	0.0730045	0.66185	0.31	0.182	1
FGGY	0.268402	0.661345	0.17	0.109	1
ZNF618	0.0538645	0.660795	0.21	0.091	1
EPS8	0.01693	0.660212	0.41	0.218	1
PTCD3	0.342593	0.65885	0.18	0.127	1
FREM1	0.09698	0.658097	0.17	0.073	1
RIMKLB	0.207518	0.65785	0.14	0.073	1
SOBP	0.171319	0.657602	0.14	0.073	1
SLC38A6	0.0184327	0.655087	0.17	0.036	1
EFCAB13	0.110616	0.654699	0.16	0.073	1
CSNK1A1	0.080217	0.654039	0.31	0.182	1
ALPK3	0.145544	0.654002	0.13	0.055	1
DDX42	0.156182	0.653785	0.15	0.073	1
MFSD12	0.152012	0.65292	0.1	0.036	1
APPL2	0.132316	0.652754	0.13	0.055	1
DMWD	0.0551891	0.652577	0.13	0.036	1
RAI14	0.0204041	0.6519	0.3	0.127	1
PRKY	0.0454133	0.649348	0.14	0.036	1
IFNAR1	0.0320969	0.649146	0.12	0.018	1
THOC2	0.112978	0.648686	0.29	0.182	1
HPSE2	0.152387	0.648554	0.41	0.309	1
PRELID2	0.114987	0.648473	0.16	0.073	1
PLCE1	0.181832	0.648095	0.25	0.164	1
CNNM2	0.117674	0.64805	0.23	0.127	1
NET1	0.0407767	0.64778	0.11	0.018	1
ABI1	0.0120476	0.64768	0.15	0.018	1
MBD5	0.0493714	0.646729	0.36	0.218	1
STAMBP	0.0309412	0.646047	0.15	0.036	1
DCBLD1	0.0592848	0.645268	0.1	0.018	1
ZBTB7A	0.291512	0.643758	0.23	0.164	1
HOXC6	0.0540037	0.643048	0.16	0.055	1
PPP3CB	0.128524	0.642938	0.22	0.127	1
VMP1	0.0313633	0.642706	0.3	0.145	1
BBS9	0.0947504	0.642389	0.26	0.145	1
KIAA1217	0.0822619	0.640564	0.52	0.364	1
LINC01117	0.147449	0.640316	0.1	0.036	1
OSBPL9	0.0587311	0.639983	0.25	0.127	1
SND1	0.125665	0.63836	0.2	0.109	1
FILIP1	0.292653	0.638107	0.17	0.109	1
KIF16B	0.235712	0.636977	0.13	0.073	1
NFIA	0.106093	0.636102	0.37	0.255	1
SEMA5A	0.0327265	0.635987	0.12	0.018	1
ATG12	0.0159206	0.634884	0.1	0	1
PARP14	0.120564	0.633872	0.49	0.364	1
EDNRA	0.0804891	0.633782	0.22	0.109	1
SPATA5	0.0461822	0.632116	0.14	0.036	1
PCM1	0.0366641	0.630812	0.36	0.2	1
NMD3	0.0238966	0.630715	0.25	0.091	1
FBLN5	0.346158	0.630211	0.14	0.091	1
ZNF10	0.309468	0.630108	0.12	0.073	1
STXBP4	0.0449157	0.62973	0.11	0.018	1
SPATS2	0.456358	0.62935	0.2	0.164	1
SEC22A	0.0956481	0.629113	0.19	0.091	1
SNED1	0.0482212	0.628214	0.25	0.109	1
PPM1K	0.0224774	0.628109	0.16	0.036	1
FAM241A	0.26113	0.627547	0.13	0.073	1
CNTN4	0.210464	0.626573	0.11	0.055	1
HERC1	0.381492	0.625042	0.34	0.309	1
COMMD10	0.0647434	0.624529	0.23	0.109	1
BRD4	0.144347	0.624464	0.32	0.218	1
CPSF2	0.0159206	0.624311	0.1	0	1
COA1	0.259847	0.62381	0.15	0.091	1
GPX4	0.236176	0.623515	0.11	0.055	1
TOX2	0.149718	0.623436	0.1	0.036	1
SEPTIN2	0.224425	0.623068	0.18	0.109	1
ADAMTS6	0.0455105	0.622634	0.17	0.055	1
PCMTD1	0.417431	0.622557	0.17	0.127	1
CUL4A	0.205104	0.622491	0.14	0.073	1
SUMF1	0.0373909	0.622208	0.27	0.127	1
UNC5C	0.0767323	0.621976	0.35	0.218	1
SETD1B	0.123452	0.621918	0.13	0.055	1
CDYL	0.0884407	0.621385	0.17	0.073	1
FILIP1L	0.147449	0.619785	0.1	0.036	1
FRMD3	0.333663	0.618829	0.12	0.073	1
USP25	0.330844	0.618288	0.18	0.127	1
PLEKHA7	0.136018	0.616853	0.18	0.091	1
DHX15	0.180963	0.616842	0.12	0.055	1
DDR2	0.0475713	0.616733	0.2	0.073	1
SPIDR	0.0242686	0.615602	0.45	0.255	1
OSBPL1A	0.0591042	0.615382	0.16	0.055	1
UBE2D3	0.030329	0.615377	0.29	0.127	1
UBE2I	0.74186	0.615173	0.12	0.109	1
VPS39	0.097315	0.615086	0.14	0.055	1
TM9SF3	0.158109	0.614546	0.15	0.073	1
WNK2	0.152386	0.613559	0.15	0.073	1
TMEM38B	0.0377025	0.613127	0.11	0.018	1
SRBD1	0.0323061	0.612981	0.18	0.055	1
ETV6	0.00496071	0.612056	0.42	0.182	1
GTF2IRD2B	0.147513	0.611958	0.13	0.055	1
MECOM	0.0228456	0.61155	0.55	0.345	1
PCNX2	0.414198	0.610992	0.11	0.073	1
HNRNPA3	0.103009	0.610158	0.14	0.055	1
DGKH	0.109566	0.609859	0.35	0.236	1
SHPRH	0.265317	0.609353	0.15	0.091	1
ADGRD1	0.0548983	0.60933	0.1	0.018	1
RAB31	0.0636956	0.608918	0.2	0.091	1
PNISR	0.0284723	0.607669	0.59	0.4	1
RSBN1L	0.417923	0.606409	0.13	0.091	1
CYLD	0.132316	0.606373	0.13	0.055	1
SRRM1	0.106831	0.605714	0.21	0.109	1
CAPRIN1	0.134147	0.605245	0.13	0.055	1
PRRC2C	0.0484863	0.604981	0.53	0.382	1
AL031283.2	0.0592848	0.604768	0.1	0.018	1
MXD4	0.326629	0.602397	0.12	0.073	1
BACH1	0.0874828	0.601485	0.22	0.109	1
SLAIN2	0.224487	0.600913	0.11	0.055	1
RORA	0.00731477	0.600645	0.69	0.455	1
IFI6	0.0493687	0.60051	0.14	0.036	1
ADAMTS9-AS1	0.123486	0.600428	0.11	0.036	1
NTF3	0.249608	0.600133	0.13	0.073	1
ARHGEF2	0.0714452	0.599398	0.18	0.073	1
CANX	0.0454795	0.59935	0.22	0.091	1
ATXN10	0.163464	0.59881	0.22	0.127	1
ARHGEF7	0.00836081	0.598473	0.37	0.164	1
STX7	0.405912	0.598314	0.11	0.073	1
RAB3GAP1	0.2177	0.598144	0.18	0.109	1
ZFHX3	0.112442	0.595989	0.5	0.4	1
GK5	0.895786	0.594465	0.11	0.109	1
MRTFB	0.0610521	0.593821	0.34	0.2	1
QSER1	0.233214	0.592259	0.11	0.055	1
PPP4R3A	0.175567	0.592185	0.14	0.073	1
ARHGEF1	0.185764	0.591349	0.12	0.055	1
KIF13B	0.1609	0.590962	0.17	0.091	1
PARP4	0.382203	0.590626	0.15	0.109	1
PPFIBP1	0.158638	0.589641	0.3	0.2	1
ZNF3	0.24829	0.589255	0.11	0.055	1
COL18A1	0.103787	0.58916	0.52	0.382	1
WIPF1	0.0598423	0.588301	0.21	0.091	1
EPB41L4A	0.392885	0.588039	0.19	0.145	1
UBE4A	0.0667354	0.587871	0.18	0.073	1
ADGRA2	0.0148309	0.587274	0.18	0.036	1
RAB28	0.150514	0.586684	0.15	0.073	1
RNF152	0.437502	0.586361	0.13	0.091	1
AC139887.2	0.405143	0.585559	0.21	0.164	1
MARCH8	0.291838	0.58549	0.1	0.055	1
CACNA1A	0.11429	0.584806	0.11	0.036	1
ALS2CL	0.279092	0.58468	0.13	0.073	1
EXOSC10	0.188779	0.584497	0.14	0.073	1
KIAA2026	0.276407	0.584321	0.21	0.145	1
DCAF6	0.128917	0.583735	0.16	0.073	1
DICER1	0.089185	0.58356	0.24	0.127	1
CCDC130	0.405912	0.583156	0.11	0.073	1
MRVI1	0.0453661	0.582095	0.4	0.236	1
GSK3B	0.045623	0.579692	0.3	0.145	1
GJA5	0.0856858	0.579312	0.12	0.036	1
AASS	0.114592	0.57915	0.26	0.145	1
HMGB1	0.123367	0.577728	0.35	0.236	1
CCDC50	0.11429	0.576941	0.11	0.036	1
ANKRD26	0.127304	0.57614	0.16	0.073	1
SLC41A2	0.236176	0.575412	0.11	0.055	1
PEX26	0.496078	0.575399	0.1	0.073	1
ZBTB46	0.480598	0.57401	0.33	0.273	1
CEP85L	0.114987	0.573873	0.16	0.073	1
PI4KB	0.413778	0.573587	0.15	0.109	1
LATS2	0.0630185	0.570293	0.13	0.036	1
VIPR2	0.162748	0.56949	0.17	0.091	1
RLF	0.130505	0.569091	0.13	0.055	1
OTUD7B	0.211121	0.568784	0.18	0.109	1
ARHGAP5	0.0396781	0.56865	0.33	0.164	1
ANKRD36C	0.200286	0.567675	0.27	0.182	1
WFDC1	0.0957752	0.567209	0.26	0.145	1
EVC	0.154076	0.56715	0.12	0.055	1
RSAD2	0.24218	0.566668	0.11	0.055	1
ROBO1	0.052906	0.566359	0.26	0.127	1
APOL6	0.244712	0.566298	0.22	0.145	1
ITFG1	0.0927831	0.566058	0.41	0.273	1
CYP20A1	0.214175	0.565952	0.25	0.164	1
LCLAT1	0.0782622	0.565702	0.2	0.091	1
PTPN21	0.252455	0.565157	0.13	0.073	1
RNPC3	0.0540037	0.563767	0.16	0.055	1
CAMK2D	0.336169	0.563545	0.14	0.091	1
RBMS3	0.0218211	0.562639	0.74	0.582	1
FAM13A	0.22271	0.562053	0.2	0.127	1
SMYD3	0.0845583	0.561572	0.39	0.255	1
MIA2	0.0843803	0.56155	0.2	0.091	1
UVRAG	0.120997	0.559105	0.29	0.182	1
SENP5	0.345572	0.558506	0.18	0.127	1
SCAF11	0.0810846	0.558307	0.3	0.164	1
RBM20	0.463032	0.558054	0.2	0.164	1
CALM2	0.221423	0.557499	0.16	0.091	1
LDLRAD4	0.278406	0.557124	0.38	0.291	1
SLC25A24	0.0327265	0.556184	0.12	0.018	1
SERPING1	0.494129	0.55557	0.14	0.109	1
TTBK2	0.337217	0.554869	0.12	0.073	1
CIRBP	0.149511	0.554266	0.34	0.236	1
DPY19L3	0.299019	0.553166	0.1	0.055	1
NCOA1	0.159839	0.552753	0.37	0.255	1
ZKSCAN1	0.0520831	0.551206	0.31	0.164	1
RFX3-AS1	0.510467	0.550656	0.1	0.073	1
ANKMY1	0.116085	0.550622	0.11	0.036	1
WDR11	0.539888	0.550459	0.1	0.073	1
ARHGEF10	0.151649	0.550413	0.2	0.109	1
POLR2H	0.496078	0.550406	0.1	0.073	1
ATG14	0.16146	0.550345	0.1	0.036	1
RNF217	0.0449157	0.550129	0.11	0.018	1
KLHL20	0.182119	0.549424	0.17	0.091	1
UBE4B	0.325096	0.549028	0.2	0.145	1
AC090825.1	0.183352	0.548992	0.12	0.055	1
NRG3	0.75971	0.547925	0.12	0.109	1
ERGIC2	0.117902	0.547178	0.11	0.036	1
AEBP2	0.0257673	0.546278	0.37	0.182	1
EMSY	0.515602	0.54567	0.16	0.127	1
PCGF5	0.0563382	0.545532	0.31	0.164	1
GOLGB1	0.0615535	0.544521	0.36	0.218	1
NLGN1	0.108966	0.543412	0.14	0.055	1
NLK	0.0696711	0.542584	0.23	0.109	1
TP53BP1	0.114416	0.542539	0.21	0.109	1
ZNF544	0.209774	0.542369	0.16	0.091	1
DLEU2	0.444202	0.542175	0.35	0.327	1
BRAF	0.115903	0.541886	0.33	0.218	1
MYLK	0.235795	0.541206	0.29	0.218	1
RABL6	0.347301	0.541144	0.16	0.109	1
TET2	0.24791	0.540695	0.18	0.109	1
MX1	0.198576	0.538184	0.16	0.091	1
EXOC5	0.299019	0.536861	0.1	0.055	1
CSTF3	0.0651731	0.536414	0.1	0.018	1
CHST15	0.188251	0.534878	0.17	0.091	1
MBNL1	0.11394	0.534489	0.46	0.327	1
FAM120B	0.149646	0.534055	0.24	0.145	1
JAZF1	0.12998	0.533168	0.2	0.109	1
ZNF621	0.135997	0.532255	0.13	0.055	1
ALPK1	0.0932888	0.532073	0.24	0.127	1
PER1	0.518775	0.531475	0.14	0.109	1
KAT2B	0.139756	0.531198	0.13	0.055	1
MAST3	0.0599811	0.530487	0.13	0.036	1
NBAS	0.0895686	0.529812	0.22	0.109	1
MAPK8	0.0749026	0.528218	0.23	0.109	1
HIVEP3	0.243855	0.527999	0.28	0.2	1
PPP1R10	0.313732	0.527322	0.1	0.055	1
CNOT2	0.190794	0.527073	0.19	0.109	1
NPTN	0.284411	0.525814	0.17	0.109	1
ASCC3	0.0748079	0.525572	0.28	0.145	1
STRN3	0.0319833	0.525395	0.32	0.164	1
WDR1	0.195654	0.525085	0.14	0.073	1
RICTOR	0.0649245	0.523694	0.18	0.073	1
MBTD1	0.739322	0.522539	0.12	0.109	1
PHACTR1	0.27114	0.522463	0.19	0.127	1
ACTN1	0.10064	0.522279	0.4	0.291	1
TBC1D19	0.104474	0.521816	0.14	0.055	1
METTL15	0.183601	0.521555	0.24	0.145	1
NTRK2	0.0465702	0.521373	0.14	0.036	1
LRCH3	0.225475	0.519861	0.22	0.145	1
QKI	0.092727	0.519838	0.26	0.145	1
NES	0.132316	0.519811	0.13	0.055	1
SMG7	0.279005	0.519313	0.17	0.109	1
UPF2	0.330844	0.519033	0.18	0.127	1
MAN1A2	0.120839	0.518616	0.18	0.091	1
NUP88	0.147513	0.518405	0.13	0.055	1
MTREX	0.418378	0.518184	0.11	0.073	1
TBCD	0.22899	0.518122	0.18	0.109	1
GNA14	0.154371	0.517684	0.18	0.091	1
NUP160	0.439649	0.517612	0.11	0.073	1
DDHD1	0.236176	0.517118	0.11	0.055	1
GPR20	0.49133	0.516542	0.1	0.073	1
LRCH1	0.19318	0.516374	0.3	0.2	1
LRRFIP1	0.184975	0.515934	0.26	0.164	1
ATP11C	0.106519	0.515644	0.26	0.145	1
ARFGEF2	0.0689507	0.515588	0.21	0.091	1
PABPN1	0.172832	0.515459	0.21	0.127	1
TRAPPC9	0.311021	0.51456	0.26	0.2	1
REV3L	0.239724	0.513874	0.27	0.182	1
GIPC1	0.632563	0.51353	0.18	0.164	1
NFATC4	0.11429	0.512275	0.11	0.036	1
AKAP13	0.0601354	0.511454	0.4	0.255	1
TRANK1	0.233933	0.511142	0.26	0.182	1
PPP1R12C	0.332881	0.510489	0.14	0.091	1
SDK1	0.0929636	0.510458	0.46	0.309	1
RPS6KA2	0.245221	0.509433	0.11	0.055	1
NIPBL	0.145962	0.508825	0.28	0.182	1
FBXL17	0.129234	0.508797	0.31	0.2	1
RPRD2	0.0316125	0.507913	0.23	0.091	1
GARS-DT	0.118936	0.506966	0.27	0.164	1
TPCN1	0.131072	0.506936	0.25	0.145	1
BCAR3	0.257142	0.50481	0.15	0.091	1
ZMAT1	0.337899	0.504729	0.16	0.109	1
AFF1	0.0742456	0.504212	0.46	0.309	1
LONP2	0.0435205	0.503618	0.3	0.145	1
CCDC92	0.337217	0.503327	0.12	0.073	1
NR2F1	0.108857	0.50306	0.24	0.127	1
PLEKHA2	0.264663	0.502534	0.24	0.164	1
DHX9	0.0604258	0.501812	0.1	0.018	1
GMDS-DT	0.0462924	0.501693	0.44	0.291	1
NCALD	0.0108937	0.50017	0.19	0.036	1
YPEL2	0.195654	0.500056	0.14	0.073	1
FXYD2	0.113609	0.499279	0.14	0.055	1
CHD4	0.293937	0.498953	0.23	0.164	1
COG5	0.0822993	0.498498	0.2	0.091	1
MPHOSPH8	0.491453	0.498336	0.27	0.236	1
RAP1B	0.435258	0.498234	0.26	0.218	1
LUC7L3	0.110699	0.498153	0.6	0.436	1
HNRNPUL2	0.143594	0.497678	0.13	0.055	1
DOCK3	0.163993	0.497515	0.15	0.073	1
GCN1	0.401806	0.497221	0.11	0.073	1
CCDC102B	0.254507	0.496962	0.11	0.055	1
ACTR3	0.0792561	0.495525	0.2	0.091	1
BIRC6	0.215041	0.494802	0.46	0.364	1
EGFR	0.125246	0.494763	0.18	0.091	1
TNRC6A	0.0108774	0.494757	0.55	0.309	1
ENTPD4	0.321265	0.494543	0.1	0.055	1
SPACA6	0.299628	0.493713	0.19	0.127	1
DISC1	0.355348	0.493645	0.12	0.073	1
SUCLG2	0.150578	0.493279	0.22	0.127	1
ZFPM2-AS1	0.00470438	0.493129	0.27	0.073	1
ITGA11	0.42827	0.492735	0.19	0.145	1
KIAA1109	0.0762272	0.492669	0.37	0.218	1
CIR1	0.117902	0.492375	0.11	0.036	1
USP15	0.251373	0.492106	0.22	0.145	1
HSP90AA1	0.609765	0.491417	0.14	0.109	1
AP002495.1	0.0909047	0.490559	0.15	0.055	1
DNAJB6	0.510467	0.490051	0.1	0.073	1
SHOC2	0.637651	0.48923	0.11	0.091	1
USP53	0.301391	0.487795	0.21	0.145	1
NFYC	0.31359	0.487097	0.14	0.091	1
TMEM181	0.205241	0.486575	0.16	0.091	1
TRAF5	0.0872719	0.486073	0.17	0.073	1
KIAA0319L	0.172793	0.486053	0.22	0.127	1
ZNF654	0.155596	0.485945	0.13	0.055	1
ATP11B	0.178598	0.485442	0.12	0.055	1
ANKRD11	0.142828	0.485322	0.49	0.345	1
SLC12A6	0.123486	0.485016	0.11	0.036	1
ARHGEF12	0.338015	0.482529	0.24	0.182	1
ZHX2	0.166781	0.482203	0.24	0.145	1
MGST3	0.0829802	0.481039	0.12	0.036	1
SGMS1	0.437502	0.480956	0.13	0.091	1
VIM	0.0212063	0.480916	0.17	0.036	1
ARID2	0.203002	0.480554	0.16	0.091	1
AGO4	0.29755	0.479733	0.21	0.145	1
PCAT1	0.276041	0.479142	0.13	0.073	1
CD74	0.166347	0.478956	0.1	0.036	1
INPP4A	0.154957	0.478576	0.2	0.109	1
ARHGEF9	0.312852	0.477782	0.12	0.073	1
AL158152.1	0.251385	0.477539	0.11	0.055	1
COL12A1	0.333663	0.476627	0.12	0.073	1
CREBBP	0.316191	0.476249	0.3	0.236	1
VPS29	0.159057	0.474406	0.1	0.036	1
LINC00662	0.458194	0.474137	0.15	0.109	1
UBXN2A	0.317369	0.473952	0.19	0.127	1
HECTD4	0.0529935	0.473738	0.32	0.164	1
G3BP1	0.0615849	0.473576	0.1	0.018	1
PTPN3	0.141665	0.473211	0.13	0.055	1
MAGED1	0.288381	0.472629	0.13	0.073	1
ENTPD1-AS1	0.216709	0.472591	0.16	0.091	1
GNA12	0.0476312	0.472417	0.17	0.055	1
ARFGEF1	0.366955	0.471567	0.25	0.2	1
NT5DC1	0.114578	0.471354	0.17	0.073	1
PLSCR4	0.159057	0.470883	0.1	0.036	1
LDB3	0.130396	0.469993	0.39	0.255	1
SF1	0.0459383	0.46999	0.23	0.091	1
MGMT	0.328661	0.469964	0.16	0.109	1
MTOR	0.332881	0.469491	0.14	0.091	1
ENSA	0.0303303	0.468773	0.18	0.055	1
NELFA	0.534926	0.468647	0.1	0.073	1
AZIN1-AS1	0.256593	0.468471	0.2	0.127	1
CAST	0.155811	0.468023	0.3	0.2	1
MBD2	0.284774	0.467524	0.1	0.055	1
UMAD1	0.174165	0.466381	0.15	0.073	1
IFT81	0.279005	0.466254	0.17	0.109	1
TAF3	0.209952	0.466018	0.14	0.073	1
ANGPT1	0.174165	0.465957	0.15	0.073	1
SH3RF1	0.117959	0.465208	0.28	0.164	1
DNMT3A	0.148395	0.465006	0.2	0.109	1
DNHD1	0.11429	0.464896	0.11	0.036	1
UBAC2	0.279337	0.463465	0.15	0.091	1
CALD1	0.0399976	0.462793	0.84	0.655	1
SMCHD1	0.189118	0.462068	0.36	0.255	1
DHX57	0.145544	0.460983	0.13	0.055	1
SCAF8	0.0583626	0.460765	0.19	0.073	1
ZNF704	0.170211	0.459959	0.22	0.127	1
NECTIN2	0.194785	0.459628	0.19	0.109	1
HDAC7	0.128254	0.459169	0.18	0.091	1
DCP1A	0.295435	0.458878	0.17	0.109	1
TTC1	0.418378	0.457762	0.11	0.073	1
MOSMO	0.555567	0.456969	0.12	0.091	1
CEP290	0.127323	0.455392	0.11	0.036	1
PURA	0.0431708	0.455194	0.14	0.036	1
ZNF483	0.323148	0.455029	0.12	0.073	1
STYXL1	0.539888	0.454609	0.1	0.073	1
SLC25A27	0.532687	0.454515	0.12	0.091	1
TBCK	0.0207792	0.45354	0.32	0.145	1
SCMH1	0.203564	0.45341	0.29	0.2	1
SREK1	0.290325	0.453125	0.25	0.182	1
KLF6	0.0609798	0.452965	0.13	0.036	1
TDRD3	0.121739	0.452207	0.19	0.091	1
INO80E	0.435519	0.452024	0.13	0.091	1
XPO6	0.182119	0.451548	0.17	0.091	1
MFN1	0.541782	0.450977	0.12	0.091	1
COPA	0.520857	0.450336	0.14	0.109	1
AAK1	0.139167	0.450311	0.33	0.218	1
HCFC2	0.0615849	0.44988	0.1	0.018	1
ZCCHC7	0.274921	0.449846	0.28	0.2	1
ULK4	0.287985	0.448656	0.15	0.091	1
SUPT3H	0.0884407	0.447092	0.17	0.073	1
STX16	0.599538	0.447071	0.22	0.2	1
PHKB	0.0595515	0.446893	0.31	0.164	1
SEC24D	0.555567	0.446449	0.12	0.091	1
SUPT6H	0.178598	0.446405	0.12	0.055	1
GPR107	0.519192	0.44599	0.12	0.091	1
ANAPC16	0.22621	0.445139	0.16	0.091	1
SPAG16	0.422583	0.445088	0.11	0.073	1
AGO2	0.0518236	0.444836	0.27	0.127	1
SVEP1	0.463156	0.444782	0.17	0.127	1
LZTS1	0.174164	0.444648	0.15	0.073	1
PAPLN	0.16389	0.444095	0.1	0.036	1
CNTRL	0.325075	0.443924	0.1	0.055	1
RSBN1	0.306317	0.443709	0.1	0.055	1
SNX9	0.128254	0.443384	0.18	0.091	1
PLCB1	0.248184	0.442983	0.29	0.2	1
ME3	0.321265	0.442836	0.1	0.055	1
MAP3K1	0.669583	0.441116	0.13	0.109	1
CRTC3	0.20867	0.44087	0.21	0.127	1
GRAMD2B	0.200886	0.440466	0.19	0.109	1
SMARCA5	0.767793	0.440161	0.1	0.091	1
TRIM52	0.957637	0.44012	0.1	0.109	1
NAALADL2	0.609133	0.439445	0.33	0.309	1
NEURL1B	0.149503	0.439109	0.13	0.055	1
PCNT	0.4699	0.438965	0.13	0.091	1
ANKIB1	0.238318	0.437553	0.18	0.109	1
FARS2	0.0735503	0.437253	0.26	0.127	1
FRS2	0.112426	0.437027	0.17	0.073	1
CTTNBP2NL	0.251385	0.436637	0.11	0.055	1
ACYP2	0.175237	0.436617	0.43	0.291	1
PTPRG	0.168785	0.436566	0.63	0.545	1
HIP1	0.271073	0.435246	0.55	0.491	1
MOB2	0.0650983	0.435106	0.19	0.073	1
PARP9	0.0816475	0.435105	0.28	0.145	1
AIG1	0.306743	0.435019	0.17	0.109	1
ASAP1	0.501422	0.435015	0.27	0.218	1
VPS13A	0.213674	0.434084	0.32	0.218	1
GPATCH2L	0.344149	0.433786	0.16	0.109	1
CCDC149	0.0661819	0.433443	0.13	0.036	1
NUP210L	0.0927626	0.432626	0.12	0.036	1
NKTR	0.242952	0.432239	0.45	0.364	1
ADAMTS9	0.3666	0.431311	0.16	0.109	1
ALMS1	0.236668	0.431048	0.24	0.164	1
PITPNM2	0.239165	0.430353	0.11	0.055	1
VAV3	0.569521	0.430035	0.12	0.091	1
NCKAP1	0.172832	0.430004	0.21	0.127	1
PTH2R	0.0430977	0.429913	0.2	0.073	1
RCSD1	0.0176077	0.429467	0.2	0.055	1
PAXBP1	0.104813	0.429447	0.17	0.073	1
AL591895.1	0.529987	0.429284	0.1	0.073	1
COBLL1	0.045296	0.429079	0.37	0.2	1
IPO9	0.337217	0.428027	0.12	0.073	1
IMMP2L	0.067072	0.427951	0.52	0.345	1
ADAR	0.436301	0.4276	0.23	0.182	1
WDFY3	0.201801	0.42753	0.4	0.291	1
WWP1	0.443099	0.426711	0.15	0.109	1
LAPTM4A	0.16389	0.426239	0.1	0.036	1
CYTH3	0.670307	0.425762	0.2	0.182	1
HDX	0.0684902	0.425198	0.16	0.055	1
AP3B1	0.0752122	0.42498	0.25	0.127	1
DPYD	0.130465	0.424023	0.36	0.236	1
DOCK10	0.410873	0.42362	0.2	0.145	1
TRA2A	0.124399	0.423538	0.26	0.145	1
NCK2	0.139646	0.423049	0.15	0.073	1
ECM2	0.168832	0.422981	0.1	0.036	1
TSPYL2	0.754596	0.42281	0.12	0.109	1
ZNF248	0.424287	0.421738	0.17	0.127	1
MAN2A1	0.103474	0.421678	0.17	0.073	1
NAA35	0.10549	0.42133	0.19	0.091	1
FBXL2	0.21438	0.42111	0.16	0.091	1
PPP1R12B	0.290306	0.420327	0.28	0.2	1
MIPOL1	0.247226	0.420237	0.2	0.127	1
INF2	0.0730709	0.420205	0.24	0.109	1
ATG4B	0.437502	0.419975	0.13	0.091	1
PPP1R21	0.13657	0.419847	0.23	0.127	1
KIAA1958	0.087116	0.419292	0.15	0.055	1
SRCAP	0.658014	0.419184	0.11	0.091	1
SSBP3	0.232608	0.41866	0.29	0.2	1
AL133346.1	0.0683626	0.418626	0.13	0.036	1
CTDSPL	0.244923	0.418077	0.2	0.127	1
CYTOR	0.128713	0.417579	0.13	0.055	1
MAN1C1	0.270521	0.4171	0.11	0.055	1
RBBP6	0.311793	0.416448	0.21	0.145	1
HULC	0.337217	0.416307	0.12	0.073	1
RPAP2	0.344513	0.415877	0.19	0.127	1
KMT2A	0.189941	0.415212	0.27	0.182	1
MTCH1	0.200731	0.414581	0.12	0.055	1
TCERG1	0.458194	0.414194	0.15	0.109	1
KLF13	0.31001	0.413684	0.1	0.055	1
COL23A1	0.384381	0.413277	0.14	0.091	1
ANKRD12	0.0708876	0.41256	0.42	0.273	1
CAPN2	0.481368	0.412408	0.15	0.109	1
ITGA3	0.0404698	0.411278	0.23	0.091	1
PAFAH1B1	0.206829	0.411243	0.32	0.218	1
DOCK7	0.330207	0.410171	0.17	0.109	1
MORF4L1	0.55491	0.409537	0.1	0.073	1
MTUS1	0.222432	0.409271	0.14	0.073	1
SENP7	0.173662	0.409167	0.22	0.127	1
SRSF2	0.348023	0.407461	0.12	0.073	1
UBE2W	0.139756	0.406867	0.13	0.055	1
STX18-AS1	0.222432	0.406387	0.14	0.073	1
WTAP	0.342808	0.405779	0.14	0.091	1
USP47	0.802201	0.405398	0.22	0.218	1
FRMD4A	0.278599	0.405162	0.54	0.491	1
NIPSNAP2	0.606833	0.405124	0.15	0.127	1
PDGFRB	0.211254	0.403151	0.36	0.255	1
PBX1	0.30182	0.403121	0.46	0.4	1
MUC1	0.173885	0.403097	0.1	0.036	1
PAK1	0.166347	0.402699	0.1	0.036	1
EPAS1	0.0308772	0.401771	0.34	0.164	1
SNX25	0.33668	0.400495	0.1	0.055	1
HABP4	0.54988	0.399679	0.1	0.073	1
ZER1	0.547336	0.398899	0.16	0.127	1
USP40	0.444948	0.398134	0.19	0.145	1
TM7SF3	0.537225	0.397178	0.12	0.091	1
CHSY3	0.332881	0.396511	0.14	0.091	1
MTAP	0.182637	0.396349	0.15	0.073	1
CDC27	0.117504	0.395863	0.19	0.091	1
PCNX4	0.174137	0.395501	0.2	0.109	1
CUL3	0.1239	0.394978	0.19	0.091	1
ABHD2	0.369991	0.39396	0.18	0.127	1
RAPGEF2	0.0498642	0.393177	0.29	0.145	1
NAB1	0.528169	0.392317	0.12	0.091	1
SEC23A	0.24218	0.392235	0.11	0.055	1
IFI44	0.27606	0.391907	0.2	0.127	1
TOX	0.330843	0.391827	0.1	0.055	1
MYEF2	0.166347	0.391822	0.1	0.036	1
TCEAL4	0.790162	0.391345	0.1	0.091	1
RPS6KA5	0.312852	0.391012	0.12	0.073	1
TMBIM6	0.16401	0.390996	0.13	0.055	1
RC3H2	0.529196	0.390872	0.18	0.145	1
HOOK3	0.339965	0.390263	0.29	0.218	1
KCNJ15	0.548311	0.38966	0.14	0.109	1
ACTR10	0.939551	0.389281	0.11	0.109	1
NRF1	0.121024	0.389148	0.16	0.073	1
MYOCD	0.25035	0.388886	0.18	0.109	1
PRRT2	0.130505	0.388812	0.13	0.055	1
DMXL1	0.0512046	0.38877	0.27	0.127	1
BRD2	0.86553	0.388382	0.15	0.145	1
HIBCH	0.150901	0.387146	0.18	0.091	1
PKDCC	0.276041	0.387136	0.13	0.073	1
LTN1	0.078493	0.386801	0.18	0.073	1
SPTLC1	0.519192	0.385113	0.12	0.091	1
CARMN	0.0838244	0.385055	0.59	0.473	1
TEAD1	0.0624907	0.383922	0.38	0.218	1
SPEF2	0.156682	0.383337	0.1	0.036	1
RPS6KC1	0.333757	0.382813	0.18	0.127	1
TRAK2	0.321265	0.382707	0.1	0.055	1
STK10	0.351673	0.381804	0.12	0.073	1
EPB41L2	0.305421	0.380769	0.35	0.273	1
PDZRN4	0.341994	0.380618	0.22	0.164	1
SKAP2	0.207518	0.379957	0.14	0.073	1
SAMD4A	0.242935	0.379037	0.24	0.164	1
CDC42	0.4699	0.378447	0.13	0.091	1
PELI2	0.39871	0.377878	0.18	0.127	1
ARID5B	0.199859	0.376769	0.3	0.2	1
NUTM2B-AS1	0.219894	0.376489	0.14	0.073	1
ZEB2	0.156531	0.375654	0.41	0.291	1
ANXA7	0.24829	0.375652	0.11	0.055	1
HIVEP1	0.555418	0.375531	0.16	0.127	1
CDK14	0.332482	0.374838	0.28	0.2	1
ANKRD10	0.282166	0.374566	0.13	0.073	1
SCARB2	0.0913109	0.374201	0.12	0.036	1
KLHL29	0.172324	0.37419	0.2	0.109	1
SLFN5	0.291524	0.373801	0.13	0.073	1
AKAP17A	0.328914	0.373672	0.1	0.055	1
CDC42BPB	0.374091	0.373464	0.25	0.182	1
TMF1	0.33668	0.372165	0.1	0.055	1
MANBA	0.200731	0.371024	0.12	0.055	1
XPR1	0.0521222	0.37055	0.17	0.055	1
JAK2	0.517124	0.369799	0.39	0.345	1
FBXO33	0.449498	0.365383	0.13	0.091	1
RBMS1	0.256595	0.36536	0.38	0.291	1
PIGG	0.328914	0.363039	0.1	0.055	1
RNF180	0.615479	0.362882	0.17	0.145	1
ADGRL1	0.0651731	0.362841	0.1	0.018	1
ARPC3	0.209952	0.362591	0.14	0.073	1
MAPK10	0.105707	0.362332	0.49	0.309	1
MAML2	0.0151201	0.361867	0.56	0.327	1
ARL15	0.267406	0.361714	0.22	0.145	1
ITGA2	0.299797	0.361176	0.15	0.091	1
NR2F2	0.182704	0.360973	0.41	0.291	1
RSRC2	0.276041	0.360878	0.13	0.073	1
VPS50	0.156682	0.360763	0.1	0.036	1
PDIA3	0.366516	0.360389	0.12	0.073	1
ZNF862	0.245221	0.360073	0.11	0.055	1
GNG12	0.270008	0.359931	0.13	0.073	1
NCOA2	0.172524	0.359783	0.29	0.182	1
DIAPH2	0.24231	0.359228	0.33	0.236	1
GOLGA4	0.143417	0.358553	0.35	0.236	1
TCAIM	0.185764	0.358237	0.12	0.055	1
PBRM1	0.0453672	0.358184	0.26	0.109	1
MAPK14	0.673457	0.35732	0.11	0.091	1
CAMKMT	0.215661	0.357097	0.19	0.109	1
NCOR1	0.199962	0.356989	0.36	0.255	1
PDXK	0.632919	0.356591	0.15	0.127	1
CNKSR3	0.291524	0.356385	0.13	0.073	1
NR3C1	0.165132	0.356354	0.22	0.127	1
SPART	0.454393	0.355052	0.15	0.109	1
RNF213	0.181377	0.353977	0.59	0.436	1
KCNQ1OT1	0.160589	0.353808	0.18	0.091	1
ANGPT2	0.147491	0.353757	0.18	0.091	1
TCF20	0.650563	0.353231	0.13	0.109	1
BMP2K	0.790162	0.352943	0.1	0.091	1
SETD2	0.286279	0.351769	0.38	0.291	1
PAPOLA	0.417379	0.351763	0.15	0.109	1
CAPZA2	0.54988	0.351156	0.1	0.073	1
PKP4	0.172962	0.350593	0.35	0.236	1
TCF7L1	0.172498	0.350211	0.31	0.2	1
HLA-E	0.683829	0.350165	0.11	0.091	1
AMOTL1	0.332782	0.35008	0.1	0.055	1
ETNK1	0.308864	0.34997	0.15	0.091	1
PPARA	0.126419	0.349303	0.28	0.164	1
PELI1	0.0639583	0.348398	0.1	0.018	1
MICU3	0.208536	0.347869	0.12	0.055	1
FBXL5	0.260277	0.347586	0.18	0.109	1
SP110	0.780265	0.346812	0.12	0.109	1
KLF7	0.0971862	0.346366	0.22	0.109	1
PLA2G4A	0.297877	0.346215	0.13	0.073	1
CDKAL1	0.819933	0.34564	0.24	0.236	1
ABLIM1	0.971197	0.344201	0.12	0.127	1
SECISBP2L	0.120041	0.344176	0.14	0.055	1
DTNA	0.934068	0.344142	0.11	0.109	1
GALNT1	0.44148	0.342816	0.13	0.091	1
ACTR2	0.219057	0.342642	0.16	0.091	1
KMT2D	0.366516	0.342369	0.12	0.073	1
HACD1	0.1882	0.340514	0.12	0.055	1
FAM49B	0.550953	0.340029	0.12	0.091	1
STXBP5	0.156631	0.340001	0.2	0.109	1
MFSD4B	0.806176	0.339705	0.12	0.109	1
THRB	0.428731	0.339661	0.18	0.127	1
POLK	0.280939	0.339511	0.18	0.109	1
EIF2AK4	0.351673	0.33946	0.12	0.073	1
SLC35B4	0.168832	0.338649	0.1	0.036	1
RAPGEF4	0.299628	0.338569	0.19	0.127	1
ZSCAN18	0.452704	0.338443	0.11	0.073	1
ZNF235	0.0333667	0.338138	0.12	0.018	1
ERGIC3	0.328914	0.338108	0.1	0.055	1
MARK2	0.935085	0.337625	0.1	0.109	1
PKIG	0.156682	0.337141	0.1	0.036	1
SLC24A3	0.214881	0.3371	0.14	0.073	1
HIF1A	0.070115	0.337076	0.31	0.164	1
JMJD1C	0.247139	0.33707	0.6	0.473	1
TRMT11	0.168007	0.33697	0.15	0.073	1
TRAF3	0.251252	0.336817	0.16	0.091	1
TMEM135	0.463156	0.336431	0.17	0.127	1
LCMT1	0.462012	0.336363	0.15	0.109	1
PEX1	0.171344	0.336358	0.1	0.036	1
SMARCA1	0.129275	0.335633	0.11	0.036	1
G3BP2	0.33668	0.33559	0.1	0.055	1
VPS53	0.119163	0.335516	0.22	0.109	1
MSN	0.375473	0.33528	0.14	0.091	1
HNRNPD	0.232792	0.335267	0.14	0.073	1
THADA	0.190328	0.335063	0.17	0.091	1
CHD2	0.0716534	0.334861	0.43	0.273	1
UBA7	0.208536	0.334631	0.12	0.055	1
STX18	0.176255	0.334127	0.15	0.073	1
ANKS1A	0.335786	0.334052	0.19	0.127	1
OSBPL10	0.203467	0.333967	0.32	0.218	1
FAM228B	0.870289	0.333462	0.15	0.145	1
ZC3H18	0.529987	0.333269	0.1	0.073	1
FAM126B	0.927717	0.332587	0.15	0.145	1
KLHL23	0.370192	0.332146	0.14	0.091	1
ZNF266	0.578655	0.330958	0.14	0.109	1
DAAM2	0.165046	0.330814	0.28	0.164	1
SIN3A	0.306317	0.329979	0.1	0.055	1
TBC1D15	0.176255	0.329943	0.15	0.073	1
USP36	0.426813	0.32976	0.11	0.073	1
DZIP1	0.344564	0.329724	0.1	0.055	1
CHIC2	0.362769	0.329284	0.12	0.073	1
FTX	0.133208	0.328978	0.78	0.636	1
PGM2	0.349844	0.328259	0.12	0.073	1
VPS45	0.350215	0.32739	0.22	0.164	1
ATP10D	0.458553	0.327334	0.19	0.145	1
TOM1L2	0.465739	0.326572	0.21	0.164	1
ZNF407	0.174137	0.325569	0.2	0.109	1
EXOC2	0.938595	0.324821	0.14	0.145	1
DDX17	0.0524116	0.324517	0.61	0.4	1
RALGPS2	0.940719	0.324053	0.1	0.109	1
KIAA1671	0.402881	0.323995	0.25	0.2	1
VWA8	0.202623	0.323487	0.23	0.145	1
FNIP2	0.383184	0.323476	0.16	0.109	1
CYFIP1	0.274486	0.323079	0.22	0.145	1
UBN2	0.330047	0.322984	0.19	0.127	1
TASOR2	0.209814	0.322496	0.26	0.164	1
AC118549.1	0.486451	0.321594	0.19	0.145	1
TWSG1	0.585553	0.321391	0.1	0.073	1
HLA-B	0.25384	0.321285	0.39	0.273	1
ZFC3H1	0.496875	0.32097	0.22	0.182	1
MSI2	0.228695	0.320914	0.31	0.218	1
FAM135A	0.212406	0.320913	0.14	0.073	1
FTL	0.334726	0.320638	0.1	0.055	1
AC104123.1	0.344397	0.320279	0.12	0.073	1
ACVR1B	0.328914	0.319954	0.1	0.055	1
TMCO3	0.302799	0.319898	0.15	0.091	1
FGF1	0.321265	0.319758	0.1	0.055	1
VEGFA	0.243081	0.319569	0.18	0.109	1
AC034195.1	0.159057	0.318954	0.1	0.036	1
WDR25	0.13325	0.318426	0.11	0.036	1
MBTPS1	0.3666	0.318175	0.16	0.109	1
WDFY2	0.45513	0.318109	0.19	0.145	1
PDZD8	0.321265	0.317877	0.1	0.055	1
SYNE2	0.0989795	0.316961	0.67	0.491	1
CACNB2	0.178355	0.316804	0.37	0.273	1
PLXNB2	0.154371	0.316214	0.18	0.091	1
SORBS3	0.398302	0.316126	0.2	0.145	1
CKMT2-AS1	0.166347	0.31586	0.1	0.036	1
BIVM	0.257656	0.315448	0.11	0.055	1
ERCC5	0.1882	0.315236	0.12	0.055	1
ZMYM6	0.239437	0.313442	0.14	0.073	1
ANKRD36	0.38697	0.312693	0.24	0.182	1
SUZ12	0.351673	0.311549	0.12	0.073	1
KANK1	0.317024	0.311299	0.22	0.145	1
CDKL5	0.348023	0.310826	0.12	0.073	1
TTC23	0.398709	0.310763	0.18	0.127	1
NOTCH3	0.428165	0.310697	0.35	0.291	1
FBRSL1	0.5602	0.31054	0.12	0.091	1
MARK1	0.120314	0.310538	0.19	0.091	1
NPHP3	0.475883	0.310479	0.19	0.145	1
PIK3C3	0.31001	0.309864	0.1	0.055	1
MOXD1	0.131251	0.308851	0.11	0.036	1
UBXN4	0.299797	0.307721	0.15	0.091	1
ADK	0.712628	0.307469	0.22	0.2	1
TRAPPC8	0.311927	0.30701	0.15	0.091	1
CGNL1	0.17074	0.306944	0.18	0.091	1
PSMA3-AS1	0.359055	0.306664	0.33	0.255	1
CXXC5	0.678635	0.306447	0.11	0.091	1
PRDM16	0.196257	0.303384	0.33	0.218	1
ANKAR	0.91489	0.301744	0.13	0.145	1
CDK6	0.434694	0.301437	0.17	0.127	1
TBC1D2B	0.453538	0.300954	0.13	0.091	1
MLLT3	0.192423	0.300581	0.17	0.091	1
ACAD9	0.652899	0.299685	0.11	0.091	1
MPZL1	0.426916	0.299072	0.2	0.145	1
LMF1	0.107533	0.297931	0.17	0.073	1
PPHLN1	0.147513	0.297702	0.13	0.055	1
C7	0.790739	0.297661	0.24	0.218	1
ITFG2	0.380803	0.295992	0.14	0.091	1
AP2B1	0.122476	0.295823	0.24	0.127	1
ATR	0.511546	0.294544	0.17	0.127	1
ARHGAP42	0.310875	0.294154	0.26	0.182	1
PCGF3	0.5602	0.294145	0.12	0.091	1
PLCG2	0.143614	0.294128	0.2	0.109	1
LPIN2	0.669582	0.293286	0.13	0.109	1
DDI2	0.552598	0.293045	0.14	0.109	1
MTA3	0.0583997	0.29298	0.22	0.091	1
RNF130	0.0921967	0.291604	0.15	0.055	1
DDX46	0.477462	0.290507	0.15	0.109	1
SBF2	0.238565	0.290478	0.43	0.309	1
FNDC3A	0.118081	0.289929	0.34	0.2	1
USP3	0.550953	0.289181	0.12	0.091	1
RANBP10	0.929454	0.289106	0.1	0.109	1
ECHDC2	0.197108	0.288551	0.26	0.164	1
RERG	0.407158	0.288224	0.16	0.109	1
DNASE1	0.366697	0.287768	0.14	0.091	1
AP3M2	0.0651731	0.286951	0.1	0.018	1
ACSL3	0.273013	0.286892	0.13	0.073	1
SMAD5	0.260831	0.28683	0.11	0.055	1
MSRA	0.18049	0.286128	0.15	0.073	1
WDR44	0.449498	0.285675	0.13	0.091	1
CSMD1	0.572357	0.285348	0.11	0.145	1
FLCN	0.462012	0.28511	0.15	0.109	1
MGAT5	0.238499	0.2851	0.16	0.091	1
PARG	0.457104	0.284832	0.11	0.073	1
FBXO22	0.54988	0.284771	0.1	0.073	1
PPP3CA	0.211186	0.283377	0.12	0.055	1
USF3	0.465975	0.283014	0.11	0.073	1
PRKCA	0.110973	0.282068	0.4	0.273	1
NLRC5	0.161506	0.281983	0.3	0.2	1
HAPLN3	0.348023	0.281952	0.12	0.073	1
MGRN1	0.811385	0.281745	0.12	0.109	1
FAF1	0.168043	0.281506	0.4	0.255	1
RBM33	0.286161	0.281265	0.2	0.127	1
LINC01138	0.1882	0.28061	0.12	0.055	1
MT-ND5	0.311366	0.280555	0.63	0.509	1
SRGAP2	0.443976	0.279792	0.11	0.073	1
RABGEF1	0.194001	0.279468	0.35	0.236	1
MSH3	0.4699	0.279033	0.13	0.091	1
TIA1	0.181101	0.278612	0.3	0.2	1
STK39	0.463156	0.278038	0.17	0.127	1
EIF5	0.807053	0.277654	0.1	0.091	1
BORCS5	0.0651731	0.277294	0.1	0.018	1
PPME1	0.155596	0.277082	0.13	0.055	1
ZNF318	0.332782	0.276854	0.1	0.055	1
TTC27	0.627856	0.276766	0.17	0.145	1
RAD9A	0.233486	0.274837	0.19	0.109	1
PSD3	0.790602	0.274494	0.12	0.109	1
MPDZ	0.0752118	0.273878	0.25	0.127	1
SACS	0.198177	0.273847	0.12	0.055	1
PHF8	0.127323	0.273244	0.11	0.036	1
REV1	0.0766115	0.272646	0.24	0.109	1
NGF	0.746273	0.272426	0.14	0.164	1
WAC	0.490422	0.272408	0.23	0.182	1
SH3KBP1	0.293852	0.272268	0.15	0.091	1
ZFPM2	0.357896	0.272086	0.31	0.218	1
MYOM2	0.217377	0.271197	0.14	0.073	1
DGKG	0.340881	0.271189	0.43	0.345	1
PIK3R1	0.332782	0.270869	0.1	0.055	1
ATP6AP1L	0.260831	0.269972	0.11	0.055	1
DGCR2	0.570133	0.269906	0.1	0.073	1
LAP3	0.332782	0.269668	0.1	0.055	1
U2SURP	0.86991	0.268371	0.17	0.164	1
BCL2L1	0.376496	0.268023	0.16	0.109	1
PHTF2	0.843022	0.267905	0.14	0.127	1
SRSF11	0.451852	0.267527	0.41	0.345	1
EXOC6B	0.710718	0.26732	0.3	0.273	1
KMT2C	0.224155	0.266524	0.4	0.291	1
PPP1R12A	0.3904	0.265002	0.41	0.345	1
ZNF292	0.383146	0.264756	0.31	0.236	1
ST6GAL1	0.39335	0.26459	0.16	0.109	1
COL8A1	0.824035	0.264395	0.1	0.091	1
USP7	0.297877	0.263872	0.13	0.073	1
ZDHHC20	0.983499	0.26367	0.11	0.109	1
ZNF782	0.0651731	0.263591	0.1	0.018	1
GLIS3	0.124432	0.263533	0.24	0.127	1
ZNF75A	0.315009	0.263276	0.15	0.091	1
FARP1	0.421051	0.263027	0.42	0.364	1
NAP1L1	0.650563	0.262958	0.13	0.109	1
CASP8AP2	0.740639	0.262633	0.18	0.164	1
TTC38	0.578916	0.262569	0.12	0.091	1
PCBD2	0.55491	0.262484	0.1	0.073	1
PRPF4B	0.324375	0.262404	0.15	0.091	1
TMBIM4	0.664807	0.262068	0.13	0.109	1
YTHDC1	0.777808	0.261652	0.16	0.145	1
RBM26	0.716527	0.261252	0.22	0.2	1
CNTLN	0.395237	0.261113	0.14	0.091	1
PDE1A	0.639874	0.260972	0.37	0.327	1
TRIM44	0.21894	0.260895	0.21	0.127	1
TGFBR2	0.578916	0.260718	0.12	0.091	1
S100PBP	0.55948	0.260257	0.16	0.127	1
NIBAN1	0.227813	0.260231	0.25	0.164	1
WDR73	0.895786	0.259545	0.11	0.109	1
ATXN1	0.186742	0.259002	0.33	0.218	1
EPC2	0.373179	0.258607	0.16	0.109	1
MAPRE2	0.254507	0.258416	0.11	0.055	1
COG7	0.548311	0.257668	0.14	0.109	1
PRSS23	0.889371	0.256936	0.15	0.145	1
LIN52	0.790602	0.25686	0.12	0.109	1
EIF4E	0.33668	0.256371	0.1	0.055	1
CACNA2D1	0.903455	0.256262	0.29	0.291	1
GTF3C2	0.848068	0.255413	0.11	0.127	1
HERC2	0.873968	0.255408	0.29	0.291	1
ZFAND4	0.359046	0.255202	0.12	0.073	1
MAML3	0.568468	0.254066	0.39	0.345	1
RELL1	0.340607	0.254014	0.1	0.055	1
COL1A1	0.730411	0.253846	0.15	0.182	1
TRIB2	0.565037	0.253004	0.1	0.073	1
NRP1	0.127724	0.25235	0.44	0.309	1
TRIM38	0.547335	0.251291	0.16	0.127	1
ZNF644	0.83617	-0.250313	0.12	0.127	1
PRIM2	0.292268	-0.250487	0.06	0.109	1
INTU	0.281315	-0.250885	0.06	0.109	1
COL4A2	0.599528	-0.250929	0.48	0.473	1
WDR82	0.612358	-0.250978	0.12	0.091	1
MAP3K13	0.572821	-0.251023	0.13	0.164	1
CHD9	0.844474	-0.252232	0.51	0.473	1
RYR2	0.295981	-0.252917	0.06	0.109	1
PIGL	0.666271	-0.253884	0.21	0.236	1
ASPH	0.402638	-0.254635	0.1	0.145	1
LARP4B	0.745998	-0.254924	0.21	0.218	1
PRKRIP1	0.175369	-0.255548	0.14	0.236	1
JAM3	0.463535	-0.256121	0.09	0.127	1
SMURF2	0.886945	-0.256998	0.18	0.182	1
TMEM14B	0.625664	-0.257133	0.17	0.2	1
WDR75	0.288585	-0.257312	0.06	0.109	1
NFATC2IP	0.426102	-0.2583	0.15	0.2	1
CHD7	0.405191	-0.260761	0.07	0.109	1
ATP9A	0.339631	-0.260962	0.14	0.2	1
FBXW4	0.523973	-0.260989	0.18	0.218	1
AC005670.3	1	-0.261222	0.13	0.127	1
NSRP1	0.393694	-0.261297	0.25	0.309	1
GPBP1L1	0.979623	-0.261533	0.23	0.218	1
CAMSAP2	0.888973	-0.261632	0.16	0.145	1
DCAF1	0.139942	-0.261688	0.11	0.2	1
SPECC1L	0.67665	-0.261753	0.27	0.291	1
ORC3	0.54988	-0.261995	0.08	0.109	1
BTN3A2	0.257656	-0.262354	0.07	0.127	1
GPATCH8	0.821786	-0.262585	0.32	0.327	1
BICD1	0.81535	-0.262954	0.33	0.291	1
C6orf62	0.605095	-0.263252	0.14	0.164	1
GLG1	0.790244	-0.263792	0.23	0.2	1
SKIL	0.393802	-0.263943	0.13	0.182	1
MAST4	0.719141	-0.264063	0.19	0.164	1
TCF25	0.59926	-0.264219	0.34	0.364	1
N4BP2L2	0.933795	-0.265089	0.44	0.4	1
PAK2	0.672408	-0.265357	0.09	0.109	1
KDM2A	0.957895	-0.266767	0.41	0.382	1
TTLL3	0.581689	-0.266773	0.22	0.255	1
LGR6	0.623321	-0.266956	0.12	0.145	1
PDPK1	0.0898369	-0.267019	0.07	0.164	1
COL15A1	0.0515497	-0.26722	0.03	0.109	1
DCAF8	0.537848	-0.267353	0.2	0.145	1
PCBP1-AS1	0.83638	-0.268267	0.18	0.164	1
PCBP2	0.877166	-0.27008	0.2	0.182	1
HELZ	0.594421	-0.270147	0.17	0.2	1
DMD	0.552697	-0.270287	0.42	0.455	1
PTPN12	0.430724	-0.270955	0.22	0.273	1
SPG11	0.845714	-0.271108	0.23	0.236	1
PXDN	0.337714	-0.271203	0.08	0.127	1
AHNAK	0.20847	-0.271286	0.41	0.473	1
UBE3A	0.56015	-0.271441	0.2	0.145	1
ARHGAP24	0.24791	-0.271477	0.13	0.2	1
ZSCAN5A	0.898136	-0.27168	0.12	0.127	1
SRRT	0.792861	-0.271765	0.13	0.109	1
CLASP1	0.854289	-0.273133	0.32	0.309	1
PBX3	0.389027	-0.273313	0.16	0.218	1
ANKRD13A	0.277726	-0.274573	0.06	0.109	1
C2orf42	0.345113	-0.275373	0.08	0.127	1
LINC00205	0.281315	-0.275411	0.06	0.109	1
SAT1	0.674123	-0.275828	0.26	0.291	1
ITGA8	0.683193	-0.27613	0.31	0.327	1
TUG1	0.961411	-0.276168	0.15	0.145	1
EEF1D	0.729196	-0.276185	0.11	0.127	1
TSTD3	0.729519	-0.277521	0.13	0.145	1
STRADA	0.985524	-0.278135	0.15	0.145	1
LIMA1	0.768677	-0.278257	0.34	0.345	1
NUP155	0.184379	-0.278368	0.05	0.109	1
RERE	0.757633	-0.279644	0.43	0.4	1
ARID1B	0.838002	-0.280038	0.38	0.364	1
GFPT1	0.541505	-0.281175	0.11	0.145	1
ANKRD13C	0.327948	-0.281251	0.14	0.2	1
DDB2	0.437512	-0.2816	0.12	0.164	1
LITAF	0.632004	-0.28216	0.15	0.182	1
RASSF4	0.513585	-0.282694	0.16	0.109	1
RNF185	0.796012	-0.283094	0.1	0.109	1
SAFB2	0.983499	-0.283431	0.11	0.109	1
LRRFIP2	0.618577	-0.283687	0.19	0.218	1
KCTD20	0.661048	-0.283923	0.14	0.164	1
EFCAB2	0.64361	-0.28396	0.14	0.164	1
PKN2	0.741305	-0.284399	0.26	0.273	1
PSMD12	0.181616	-0.284829	0.05	0.109	1
TMEM131L	0.649031	-0.285083	0.35	0.345	1
SPRED2	0.729519	-0.285176	0.13	0.145	1
RSF1	0.531061	-0.286152	0.18	0.218	1
DOCK5	0.52217	-0.286375	0.2	0.236	1
FBXO17	0.143281	-0.286605	0.11	0.2	1
CERS5	0.323224	-0.286903	0.08	0.127	1
EPC1	0.937157	-0.287105	0.28	0.255	1
ZFYVE9	0.997891	-0.288395	0.21	0.2	1
STK17B	0.534926	-0.288601	0.08	0.109	1
LMBR1	0.812452	-0.288667	0.11	0.091	1
HSPA9	0.245221	-0.288709	0.07	0.127	1
DCAKD	0.519988	-0.289186	0.11	0.145	1
ACBD4	0.10329	-0.289732	0.04	0.109	1
SAE1	0.8345	-0.290718	0.1	0.109	1
DYNC1H1	0.61079	-0.29173	0.4	0.4	1
TNKS2	0.367924	-0.291947	0.08	0.127	1
SLTM	0.924372	-0.292688	0.3	0.291	1
IL4R	0.974787	-0.293152	0.17	0.164	1
DSTN	0.486422	-0.293286	0.23	0.273	1
PHF21A	0.986842	-0.293472	0.19	0.182	1
JADE1	0.498921	-0.293568	0.11	0.145	1
CLTCL1	0.140488	-0.293687	0.14	0.236	1
LATS1	0.23795	-0.293945	0.22	0.309	1
LBH	0.987773	-0.294002	0.23	0.218	1
ADIRF	0.731974	-0.29428	0.3	0.309	1
RBPJ	0.626143	-0.294733	0.19	0.218	1
NKD1	0.211277	-0.294745	0.08	0.145	1
NUP214	0.387128	-0.294915	0.17	0.109	1
RNF169	0.459226	-0.295081	0.09	0.127	1
VCL	0.496111	-0.295588	0.36	0.364	1
SEC24A	0.704089	-0.295704	0.11	0.127	1
HNRNPU	0.835526	-0.295975	0.24	0.236	1
CLASP2	0.861001	-0.296579	0.25	0.218	1
NCOA6	0.498938	-0.296791	0.16	0.2	1
ATP2B4	0.759768	-0.296851	0.23	0.236	1
SPIN1	0.575263	-0.29693	0.17	0.2	1
PIP5K1C	0.529987	-0.297073	0.08	0.109	1
SPOP	0.264576	-0.297995	0.21	0.291	1
AC027288.3	0.24829	-0.298122	0.07	0.127	1
PHYKPL	0.365613	-0.298989	0.21	0.273	1
RANGAP1	0.281315	-0.299158	0.06	0.109	1
EXD3	0.689176	-0.300096	0.11	0.127	1
PRR14L	0.411461	-0.300156	0.21	0.273	1
CUX1	0.653495	-0.300973	0.42	0.455	1
JPH2	0.408411	-0.3012	0.12	0.164	1
IFT43	0.791506	-0.301337	0.15	0.164	1
ACSF2	0.950526	-0.301537	0.11	0.109	1
SLC26A3	0.24536	-0.301729	0.17	0.255	1
ZNF875	0.515312	-0.303536	0.08	0.109	1
WWOX	0.408129	-0.303622	0.45	0.491	1
PLXNB1	0.477768	-0.304309	0.14	0.182	1
EIF4G3	0.234625	-0.304373	0.36	0.418	1
RAC1	0.805095	-0.3049	0.19	0.2	1
ASCC1	0.527587	-0.30545	0.13	0.164	1
VPS54	0.62814	-0.305865	0.26	0.273	1
PSIP1	0.534926	-0.306174	0.08	0.109	1
TNC	0.619143	-0.307042	0.18	0.145	1
MICU1	0.354802	-0.308802	0.13	0.182	1
USO1	0.948809	-0.310341	0.13	0.127	1
REEP3	0.950526	-0.310649	0.11	0.109	1
ZNF737	0.0960647	-0.310811	0.04	0.109	1
STK38	0.483575	-0.311036	0.19	0.236	1
PDSS2	0.491782	-0.311908	0.16	0.2	1
CARMIL1	0.822248	-0.313106	0.21	0.218	1
LINC01320	0.602716	-0.314229	0.1	0.127	1
EOGT	0.823459	-0.314899	0.1	0.109	1
CSRNP3	0.856221	-0.315353	0.16	0.145	1
NIBAN2	0.348851	-0.317512	0.08	0.127	1
NSD2	0.911682	-0.317529	0.12	0.109	1
ZNF701	0.38786	-0.318423	0.07	0.109	1
SUMO2	0.184379	-0.318441	0.05	0.109	1
EFHD1	0.882233	-0.318558	0.23	0.218	1
THBS3	0.409595	-0.318717	0.07	0.109	1
RABEPK	0.454941	-0.319117	0.09	0.127	1
SIRT1	0.933184	-0.320336	0.1	0.091	1
SAP30BP	0.472219	-0.320644	0.09	0.127	1
RNF216	0.979623	-0.322566	0.23	0.218	1
DIP2B	0.955802	-0.323668	0.27	0.255	1
APBB2	0.563879	-0.324541	0.46	0.455	1
CRIP2	0.750621	-0.324856	0.15	0.164	1
NEDD4L	0.817951	-0.324881	0.1	0.109	1
PRDM6	0.992316	-0.325808	0.13	0.127	1
CELF2	0.101444	-0.327228	0.04	0.109	1
TBC1D16	0.516933	-0.327508	0.18	0.218	1
SH3BP2	0.228629	-0.328249	0.11	0.182	1
UBAP2	0.166493	-0.328685	0.1	0.182	1
ZNF611	0.630658	-0.328763	0.14	0.164	1
KAT6A	0.786849	-0.328982	0.23	0.236	1
FOXK2	0.699739	-0.329193	0.22	0.236	1
SPECC1	0.425405	-0.329467	0.17	0.218	1
ITCH	0.438434	-0.330379	0.26	0.309	1
MINDY2	0.646021	-0.330437	0.09	0.109	1
CDR2	0.850157	-0.331145	0.26	0.236	1
SPTBN1	0.930216	-0.331437	0.44	0.382	1
PRORP	0.591896	-0.332824	0.12	0.145	1
ESYT2	0.563134	-0.33376	0.15	0.182	1
NT5C2	0.393344	-0.333934	0.33	0.364	1
NCOR2	0.500735	-0.334474	0.16	0.2	1
EML3	0.39215	-0.33558	0.07	0.109	1
ARMC9	0.24829	-0.335768	0.07	0.127	1
GTF3C1	0.583641	-0.336091	0.1	0.127	1
LUC7L	0.589996	-0.336109	0.28	0.309	1
MICAL3	0.647786	-0.33739	0.16	0.182	1
FOXO3	0.735072	-0.337688	0.2	0.218	1
MAPKBP1	0.304322	-0.337978	0.09	0.145	1
INO80D	0.614269	-0.338342	0.12	0.145	1
TTC3	0.629541	-0.338601	0.36	0.382	1
TLN2	0.406131	-0.340768	0.16	0.218	1
FAM76A	0.928587	-0.341295	0.11	0.109	1
TFDP2	0.560207	-0.341995	0.2	0.236	1
FBN1	0.946959	-0.342123	0.15	0.145	1
ICE2	0.806963	-0.342277	0.1	0.109	1
CD99	0.609765	-0.34312	0.12	0.145	1
LINC01619	0.41407	-0.34335	0.1	0.145	1
FAF2	0.927368	-0.343353	0.14	0.127	1
TRIP4	0.782367	-0.343884	0.15	0.164	1
KLHL22	0.768583	-0.344451	0.17	0.182	1
TAPBP	0.555276	-0.34465	0.15	0.182	1
MAP2K5	0.405191	-0.344907	0.07	0.109	1
AC092164.1	0.510467	-0.346545	0.08	0.109	1
ZNF566	0.0924458	-0.3489	0.05	0.127	1
CCAR1	0.245118	-0.349259	0.27	0.345	1
PSMD11	0.660092	-0.349495	0.12	0.145	1
OSMR-AS1	0.219875	-0.35049	0.14	0.218	1
ACBD5	0.0199946	-0.351655	0.02	0.109	1
MT-ND4	0.23391	-0.352101	0.91	0.818	1
RFFL	0.886221	-0.352446	0.16	0.164	1
AC138150.1	0.2188	-0.35254	0.07	0.127	1
SEC16A	0.284934	-0.352765	0.06	0.109	1
IFNAR2	0.950588	-0.35321	0.1	0.091	1
KCTD9	0.253482	-0.353349	0.06	0.109	1
ALS2	0.785102	-0.353806	0.11	0.091	1
CRYBG3	0.669479	-0.353931	0.11	0.127	1
DDX24	0.249261	-0.354135	0.1	0.164	1
LPGAT1	0.916632	-0.354623	0.18	0.164	1
DRAM1	0.688439	-0.355128	0.09	0.109	1
WDR33	0.759582	-0.355319	0.26	0.273	1
ARHGEF10L	0.930871	-0.356114	0.27	0.255	1
KCNMA1	0.821669	-0.356979	0.24	0.255	1
ID4	0.945037	-0.357061	0.11	0.109	1
SZRD1	0.133141	-0.357388	0.07	0.145	1
RNF111	0.561934	-0.357588	0.16	0.2	1
SLC5A12	0.922351	-0.357741	0.12	0.109	1
KANSL3	0.828975	-0.358703	0.1	0.109	1
USP32	0.470471	-0.358718	0.19	0.236	1
TUBB6	0.476594	-0.358938	0.09	0.127	1
GDI2	0.615689	-0.359033	0.14	0.164	1
ASXL2	0.144817	-0.361283	0.07	0.145	1
ELOVL5	0.326808	-0.361673	0.08	0.127	1
AMBRA1	0.965403	-0.36236	0.27	0.255	1
EP400	0.428604	-0.362375	0.17	0.218	1
TAF1D	0.422815	-0.362439	0.12	0.164	1
AMOTL2	0.24218	-0.362465	0.07	0.127	1
AC011603.2	0.3414	-0.362725	0.08	0.127	1
DDAH1	0.54988	-0.363858	0.08	0.109	1
AC006001.2	0.373987	-0.364177	0.13	0.182	1
RBM17	0.934068	-0.365334	0.11	0.109	1
CEP350	0.554326	-0.365466	0.24	0.273	1
LTBP1	0.40036	-0.36625	0.24	0.309	1
ANKRD6	0.545528	-0.367458	0.15	0.182	1
IRAK3	0.564851	-0.367489	0.1	0.127	1
NUMA1	0.847176	-0.367501	0.21	0.182	1
CAP2	0.90321	-0.367725	0.21	0.2	1
LAMC1	0.54792	-0.368093	0.13	0.164	1
HEYL	0.790332	-0.368289	0.12	0.127	1
NONO	0.274169	-0.368346	0.06	0.109	1
SRPK1	0.0483186	-0.368689	0.03	0.109	1
AFMID	0.0221434	-0.369855	0.04	0.145	1
POLL	0.57421	-0.37005	0.1	0.127	1
ISYNA1	0.987194	-0.370825	0.13	0.127	1
SCPEP1	0.710703	-0.371188	0.13	0.145	1
NCOA3	0.976931	-0.371442	0.27	0.255	1
CCDC80	0.101444	-0.371485	0.04	0.109	1
TRIP12	0.971475	-0.372078	0.23	0.218	1
DYRK1A	0.626144	-0.372952	0.19	0.218	1
FGD4	0.548276	-0.373667	0.23	0.255	1
AKAP10	0.224279	-0.374523	0.17	0.255	1
WWC2	0.571467	-0.375308	0.17	0.2	1
PCGF6	0.454941	-0.375453	0.09	0.127	1
KMT2E	0.610494	-0.375702	0.39	0.382	1
ARRB1	0.249832	-0.376864	0.07	0.127	1
GULP1	0.872401	-0.377127	0.16	0.164	1
HPS1	0.165685	-0.378803	0.05	0.109	1
UBE2Z	0.211277	-0.379184	0.08	0.145	1
HLCS	0.579071	-0.379313	0.2	0.145	1
GTF2I	0.377026	-0.379396	0.29	0.345	1
BCL2L13	0.425405	-0.383217	0.17	0.218	1
CRBN	0.515312	-0.383583	0.08	0.109	1
CEP164	0.748499	-0.384988	0.13	0.145	1
EEF1AKMT2	0.643609	-0.38652	0.14	0.164	1
KRIT1	0.588383	-0.387033	0.1	0.127	1
RPS27L	0.153435	-0.387454	0.06	0.127	1
FAM20C	0.525072	-0.387738	0.08	0.109	1
MMS19	0.163056	-0.389532	0.09	0.164	1
MAST2	0.105162	-0.39015	0.04	0.109	1
ADCY3	0.628042	-0.39041	0.22	0.164	1
TMEM184B	0.772691	-0.390465	0.13	0.109	1
PRICKLE2	0.904428	-0.390567	0.25	0.218	1
STK3	0.553593	-0.390613	0.27	0.291	1
SMTN	0.37671	-0.39097	0.1	0.145	1
CMTM4	0.211277	-0.391923	0.08	0.145	1
ARHGAP23	0.673605	-0.392011	0.13	0.145	1
WNK1	0.880697	-0.393521	0.25	0.218	1
NR2C1	0.934068	-0.393934	0.11	0.109	1
TYK2	0.699105	-0.39493	0.11	0.127	1
RASA1	0.545108	-0.395041	0.11	0.073	1
CRTC1	0.812447	-0.395664	0.14	0.145	1
RBPMS2	0.711588	-0.395889	0.11	0.127	1
CLMP	0.448726	-0.396645	0.12	0.164	1
ADGRL3	0.601193	-0.397932	0.25	0.273	1
KANK2	0.917019	-0.398267	0.31	0.273	1
PPP6R2	0.86141	-0.39832	0.32	0.309	1
TRRAP	0.769848	-0.398843	0.21	0.218	1
NFATC3	0.112104	-0.399195	0.23	0.345	1
AC009093.2	0.539888	-0.401523	0.08	0.109	1
MYO18B	0.912396	-0.401635	0.14	0.127	1
MAMLD1	0.467864	-0.402435	0.09	0.127	1
ZNF148	0.83386	-0.40245	0.23	0.236	1
PTGES3	0.422815	-0.403458	0.12	0.164	1
PCSK7	0.373092	-0.403745	0.1	0.145	1
KIF1B	0.336181	-0.403787	0.16	0.218	1
AUP1	0.400815	-0.404006	0.07	0.109	1
MFHAS1	0.769724	-0.404523	0.15	0.127	1
BCAM	0.783894	-0.404747	0.15	0.127	1
TTC37	0.619143	-0.405953	0.16	0.182	1
RNF115	0.53605	-0.406186	0.26	0.291	1
DOT1L	0.24829	-0.407068	0.07	0.127	1
NINL	0.54988	-0.40724	0.08	0.109	1
DDX19B	0.165685	-0.407303	0.05	0.109	1
TPM2	0.992316	-0.40744	0.13	0.127	1
VGLL4	0.915677	-0.408314	0.23	0.2	1
PFKFB3	0.165093	-0.408461	0.09	0.164	1
LLGL2	0.656525	-0.408684	0.09	0.109	1
RARS2	0.400815	-0.408969	0.07	0.109	1
TANK	0.0927626	-0.409625	0.06	0.145	1
SMARCA4	0.924271	-0.409759	0.25	0.218	1
RASSF3	0.83617	-0.409761	0.12	0.127	1
CCT4	0.246834	-0.410231	0.06	0.109	1
ROBO2	0.256852	-0.410335	0.06	0.109	1
MAU2	0.475754	-0.410582	0.2	0.236	1
TACC2	0.755646	-0.410932	0.17	0.182	1
IMMT	0.450677	-0.411897	0.09	0.127	1
GATD1	0.0221434	-0.412122	0.04	0.145	1
DHRSX	0.745578	-0.412314	0.24	0.255	1
RDX	0.76341	-0.413651	0.1	0.109	1
AKT1	0.0488284	-0.413917	0.04	0.127	1
ANAPC7	0.405191	-0.414336	0.07	0.109	1
CHKA	0.153435	-0.415154	0.06	0.127	1
C5orf56	0.810625	-0.417384	0.12	0.127	1
UBE2E3	0.39215	-0.417715	0.07	0.109	1
ARHGAP29	0.374636	-0.417867	0.15	0.2	1
PHYHD1	0.239165	-0.418916	0.07	0.127	1
PCED1B	0.152657	-0.419616	0.17	0.273	1
UBR4	0.86321	-0.420566	0.16	0.164	1
TASOR	0.131857	-0.421374	0.11	0.2	1
SMIM7	0.0914181	-0.422087	0.1	0.2	1
YEATS2	0.405151	-0.422641	0.18	0.236	1
KATNBL1	0.22899	-0.423439	0.13	0.2	1
GNB1	0.203084	-0.426691	0.37	0.436	1
SEC11A	0.217722	-0.426699	0.14	0.218	1
RPS19	0.270644	-0.427791	0.06	0.109	1
RBM25	0.525171	-0.42812	0.34	0.364	1
BCL7C	0.37309	-0.428163	0.1	0.145	1
FNDC3B	0.419172	-0.428972	0.42	0.436	1
EVI5	0.304184	-0.429016	0.28	0.345	1
IPO7	0.567083	-0.429461	0.15	0.182	1
BICRAL	0.548276	-0.429888	0.23	0.255	1
ARNT	0.694288	-0.43049	0.18	0.2	1
GSR	0.400815	-0.43066	0.07	0.109	1
STRN4	0.0978319	-0.430846	0.04	0.109	1
DIDO1	0.779663	-0.431768	0.11	0.091	1
MT-ND1	0.369162	-0.431856	0.93	0.836	1
CROCC	0.790552	-0.432126	0.1	0.109	1
NAA25	0.387693	-0.432986	0.1	0.145	1
CYBRD1	0.0478736	-0.433134	0.04	0.127	1
DOCK6	0.551367	-0.433167	0.15	0.182	1
RBM10	0.86542	-0.43337	0.14	0.145	1
PHKA2	0.0908931	-0.433961	0.05	0.127	1
TSEN2	0.165685	-0.434062	0.05	0.109	1
INTS8	0.0211473	-0.435393	0.03	0.127	1
ZNF518A	0.624066	-0.43609	0.17	0.127	1
TM2D1	0.121693	-0.436725	0.08	0.164	1
PPP2CA	0.267264	-0.436923	0.11	0.055	1
DEPDC5	0.68308	-0.437042	0.09	0.109	1
STARD7	0.0737226	-0.43728	0.07	0.164	1
DENND5B	0.6488	-0.437569	0.26	0.273	1
TSHZ2	0.0714728	-0.437683	0.17	0.291	1
NEMF	0.268214	-0.437824	0.26	0.327	1
YY1	0.78528	-0.438529	0.12	0.127	1
HNRNPK	0.206368	-0.438636	0.11	0.182	1
IFI16	0.674383	-0.43904	0.11	0.127	1
SS18	0.159713	-0.439264	0.1	0.182	1
PPM1G	0.774234	-0.439763	0.1	0.109	1
XRCC6	0.39215	-0.440467	0.07	0.109	1
DYNC1LI1	0.348547	-0.440592	0.13	0.182	1
ANKRD44	0.618788	-0.440612	0.12	0.145	1
PDZD4	0.267149	-0.44177	0.06	0.109	1
RTN4	0.617819	-0.442975	0.14	0.164	1
DCAF7	0.50085	-0.443357	0.08	0.109	1
TRIM37	0.603028	-0.443875	0.16	0.182	1
ARHGAP1	0.099625	-0.443949	0.04	0.109	1
PSPC1	0.331169	-0.4442	0.19	0.255	1
COG4	0.623321	-0.445532	0.12	0.145	1
NPC1	0.233214	-0.445698	0.07	0.127	1
ANKRD28	0.133141	-0.445861	0.07	0.145	1
WARS	0.466786	-0.445902	0.14	0.182	1
PRKAR2A	0.812163	-0.446221	0.24	0.236	1
ZMYND8	0.994127	-0.446639	0.26	0.236	1
MYH9	0.464228	-0.447395	0.32	0.345	1
POLR2B	0.22737	-0.447553	0.07	0.127	1
ST3GAL1	0.393485	-0.448139	0.24	0.291	1
PHLPP1	0.873969	-0.448342	0.21	0.2	1
KANTR	0.474091	-0.44872	0.14	0.182	1
RAB5A	0.345113	-0.449229	0.08	0.127	1
HARS	0.215182	-0.449373	0.08	0.145	1
UEVLD	0.16715	-0.449504	0.09	0.164	1
CUL1	0.828975	-0.449552	0.1	0.109	1
ZNF429	0.160269	-0.449944	0.06	0.127	1
STAT5B	0.713033	-0.449966	0.17	0.182	1
TMEM41B	0.076518	-0.449973	0.06	0.145	1
DENND2A	0.138295	-0.450131	0.11	0.2	1
ABI2	0.575263	-0.451187	0.17	0.2	1
PXK	0.623321	-0.451534	0.12	0.145	1
HSPA12A	0.49133	-0.451873	0.08	0.109	1
OSMR	0.585822	-0.45356	0.21	0.236	1
KIAA0100	0.0863607	-0.453613	0.05	0.127	1
NFASC	0.96274	-0.45371	0.35	0.309	1
SBNO1	0.276876	-0.455655	0.17	0.236	1
KIAA0825	0.316834	-0.455835	0.18	0.109	1
ARPC1A	0.238304	-0.455922	0.08	0.145	1
IVNS1ABP	0.72009	-0.456162	0.13	0.145	1
TRAF3IP1	0.101444	-0.456904	0.04	0.109	1
PDPR	0.591067	-0.457298	0.16	0.182	1
RALY	0.258432	-0.458043	0.14	0.2	1
ZBTB1	0.365433	-0.458127	0.15	0.2	1
COL4A1	0.589465	-0.458529	0.31	0.327	1
MRPL20	0.0472801	-0.458816	0.03	0.109	1
UBE2E1	0.700952	-0.459074	0.16	0.127	1
SLC25A16	0.817024	-0.459641	0.18	0.182	1
CREB1	0.785102	-0.460098	0.11	0.091	1
LUZP1	0.18468	-0.46047	0.11	0.182	1
SYNPO	0.099625	-0.460976	0.04	0.109	1
KDM6A	0.1109	-0.461076	0.15	0.255	1
HECTD2	0.270644	-0.461505	0.06	0.109	1
LINC01197	0.311927	-0.461739	0.11	0.164	1
MTX2	0.510467	-0.462769	0.08	0.109	1
DAB2IP	0.498103	-0.462955	0.15	0.182	1
LINC00174	0.951775	-0.46299	0.15	0.145	1
CBX5	0.917637	-0.463975	0.11	0.109	1
CCM2	0.492686	-0.464927	0.18	0.218	1
COX19	0.801483	-0.465178	0.1	0.109	1
KAT6B	0.566081	-0.465312	0.31	0.255	1
BRWD1	0.710569	-0.466119	0.26	0.273	1
AL139260.1	0.0908931	-0.466917	0.05	0.127	1
WASHC2A	0.0180073	-0.467406	0.02	0.109	1
SLC16A7	0.405191	-0.467878	0.07	0.109	1
MACF1	0.00714805	-0.46859	0.64	0.782	1
CTBP1	0.779663	-0.468918	0.1	0.109	1
TMEM259	0.658115	-0.468971	0.18	0.2	1
PARL	0.0472801	-0.470324	0.03	0.109	1
WDR26	0.574272	-0.470424	0.12	0.145	1
RAB3GAP2	0.692808	-0.471584	0.15	0.164	1
ESCO1	0.396468	-0.472399	0.07	0.109	1
LRP1	0.153435	-0.473234	0.06	0.127	1
SLC13A3	0.978	-0.474356	0.11	0.109	1
ZNF439	0.176184	-0.474715	0.05	0.109	1
TENT5A	0.0386206	-0.475511	0.07	0.182	1
MAPKAP1	0.945534	-0.475986	0.16	0.145	1
THRAP3	0.275015	-0.47692	0.24	0.309	1
GLUD1	0.274169	-0.476929	0.06	0.109	1
TSC22D1	0.334302	-0.47694	0.28	0.327	1
CDC25B	0.176184	-0.477003	0.05	0.109	1
CTPS2	0.661802	-0.477528	0.09	0.109	1
RIC8B	0.898479	-0.477701	0.1	0.091	1
KIAA0556	0.286572	-0.479169	0.17	0.236	1
AKNA	0.369495	-0.479225	0.1	0.145	1
KIF1C	0.263686	-0.479982	0.06	0.109	1
MAP4K3-DT	0.136663	-0.481641	0.11	0.2	1
NFIX	0.86321	-0.481731	0.16	0.164	1
HNRNPH1	0.390359	-0.481799	0.46	0.491	1
APPBP2	0.798137	-0.48191	0.14	0.145	1
MAP3K8	0.387693	-0.482227	0.1	0.145	1
EIF3D	0.120456	-0.482907	0.07	0.145	1
AC007216.4	0.0960647	-0.482948	0.04	0.109	1
AL731577.2	0.438024	-0.483355	0.09	0.127	1
ARID4B	0.184138	-0.483812	0.41	0.473	1
CWF19L1	0.179553	-0.483971	0.08	0.145	1
ZNF791	0.217881	-0.484894	0.11	0.182	1
ZMYM1	0.173514	-0.48761	0.05	0.109	1
GAB2	0.181535	-0.487624	0.14	0.218	1
HSP90B1	0.323224	-0.487946	0.08	0.127	1
DCLRE1C	0.277726	-0.488575	0.06	0.109	1
CHM	0.193725	-0.489515	0.08	0.145	1
SARNP	0.548784	-0.489648	0.19	0.218	1
DAP3	0.452363	-0.489721	0.14	0.182	1
MTHFR	0.812452	-0.490906	0.1	0.109	1
HDGFL3	0.233214	-0.491519	0.07	0.127	1
BAZ1A	0.661802	-0.494093	0.09	0.109	1
VPS35L	0.315009	-0.495494	0.11	0.164	1
RAB11FIP3	0.132745	-0.496634	0.2	0.309	1
CPNE8	0.301941	-0.496804	0.12	0.182	1
SPNS2	0.10329	-0.497707	0.04	0.109	1
PPM1D	0.529987	-0.498688	0.08	0.109	1
ALG9	0.401314	-0.499078	0.09	0.127	1
MTSS1	0.485167	-0.499958	0.14	0.182	1
ITIH5	0.270644	-0.500516	0.06	0.109	1
D2HGDH	0.330207	-0.500568	0.13	0.182	1
LGR4	0.519192	-0.500712	0.1	0.127	1
CELF1	0.218189	-0.501013	0.36	0.418	1
MAGT1	0.133141	-0.501116	0.07	0.145	1
BCL2	0.299012	-0.501262	0.17	0.236	1
SH3D19	0.146678	-0.502016	0.22	0.327	1
ZMYM5	0.463928	-0.502065	0.12	0.164	1
RETREG3	0.223541	-0.502105	0.12	0.182	1
SRPX2	0.0526662	-0.502105	0.03	0.109	1
FUBP3	0.379367	-0.502368	0.07	0.109	1
DLC1	0.452878	-0.502485	0.41	0.436	1
SSH1	0.600801	-0.502783	0.12	0.145	1
GNPAT	0.323224	-0.50292	0.08	0.127	1
SNX29	0.302793	-0.502975	0.23	0.291	1
NCBP3	0.358835	-0.503362	0.1	0.145	1
LARP1	0.979623	-0.503995	0.23	0.218	1
GTF2H2	0.163135	-0.504882	0.05	0.109	1
NUDT4	0.187235	-0.504918	0.14	0.218	1
PCF11	0.425578	-0.505668	0.09	0.127	1
NFKB1	0.478317	-0.506442	0.11	0.145	1
BTN2A1	0.277726	-0.507091	0.06	0.109	1
PACS1	0.174756	-0.507595	0.2	0.291	1
ACIN1	0.67344	-0.508552	0.22	0.236	1
C11orf80	0.632431	-0.508562	0.12	0.145	1
MYOF	0.311021	-0.508636	0.22	0.273	1
TBC1D12	0.375164	-0.508648	0.07	0.109	1
GALK2	0.965148	-0.509512	0.12	0.109	1
SMAD3	0.178523	-0.511344	0.18	0.273	1
RAF1	0.507293	-0.511644	0.11	0.145	1
AHCTF1	0.70136	-0.511731	0.13	0.145	1
SOX5	0.786524	-0.512872	0.33	0.327	1
YME1L1	0.987194	-0.513345	0.13	0.127	1
TRMT61B	0.656525	-0.514131	0.09	0.109	1
STAG1	0.136775	-0.515027	0.46	0.527	1
ARHGAP6	0.59102	-0.515884	0.26	0.273	1
MYL6	0.286487	-0.516004	0.14	0.2	1
UHRF1BP1	0.688439	-0.516471	0.09	0.109	1
SHLD2	0.361974	-0.517568	0.2	0.255	1
CFLAR	0.933787	-0.517967	0.37	0.327	1
R3HDM1	0.265341	-0.519241	0.13	0.2	1
RAB6A	0.128892	-0.52022	0.13	0.218	1
HNRNPC	0.0239737	-0.520764	0.25	0.418	1
KIFAP3	0.605275	-0.520856	0.12	0.145	1
DDX50	0.979643	-0.520909	0.1	0.091	1
AL645568.1	0.425578	-0.521051	0.09	0.127	1
TAOK1	0.121415	-0.521861	0.29	0.4	1
ADGRB3	0.0526662	-0.522116	0.03	0.109	1
PACSIN2	0.976929	-0.52334	0.36	0.291	1
QRICH2	0.138909	-0.525248	0.1	0.182	1
RNF38	0.641459	-0.525313	0.24	0.255	1
ZNF587B	0.44243	-0.525477	0.11	0.145	1
MRPL45	0.0792137	-0.526512	0.05	0.127	1
PLEKHG2	0.550953	-0.526661	0.1	0.127	1
ADNP2	0.160615	-0.52761	0.05	0.109	1
RGS5	0.990349	-0.527667	0.15	0.145	1
RPAIN	0.467866	-0.528153	0.09	0.127	1
OGFR	0.230279	-0.528972	0.07	0.127	1
EIF3L	0.305822	-0.529132	0.11	0.164	1
SLC33A1	0.288381	-0.530626	0.09	0.145	1
FAT3	0.180553	-0.531171	0.11	0.182	1
HGSNAT	0.383817	-0.531401	0.13	0.182	1
CIITA	0.159039	-0.531416	0.09	0.164	1
SCAI	0.230141	-0.531957	0.13	0.2	1
CLASRP	0.24791	-0.532807	0.13	0.2	1
CNOT8	0.090916	-0.534278	0.04	0.109	1
ADCY9	0.491453	-0.534866	0.25	0.273	1
PDK3	0.366844	-0.535043	0.07	0.109	1
FGF13	0.22163	-0.535588	0.07	0.127	1
HSPA4	0.0908931	-0.536155	0.05	0.127	1
SPPL2A	0.495874	-0.537291	0.13	0.164	1
INO80	0.926743	-0.537394	0.17	0.164	1
EYA3	0.0794536	-0.537552	0.11	0.218	1
ZXDC	0.768042	-0.537778	0.16	0.164	1
CLSTN3	0.341504	-0.538278	0.1	0.145	1
GLYR1	0.186539	-0.538732	0.08	0.145	1
CBLB	0.312916	-0.539357	0.18	0.236	1
RPL7L1	0.267149	-0.540169	0.06	0.109	1
CCT3	0.375164	-0.540868	0.07	0.109	1
GLIPR2	0.250143	-0.541463	0.06	0.109	1
AP2A2	0.186352	-0.542721	0.12	0.2	1
YY1AP1	0.151309	-0.543362	0.1	0.182	1
RBBP4	0.119679	-0.544991	0.11	0.2	1
GSN	0.72704	-0.545046	0.18	0.2	1
XPNPEP3	0.131268	-0.545588	0.07	0.145	1
TRIM27	0.481908	-0.546343	0.08	0.109	1
MARK3	0.19041	-0.549382	0.3	0.382	1
IP6K1	0.096728	-0.550153	0.09	0.182	1
MPRIP	0.506803	-0.550196	0.19	0.218	1
MICAL2	0.481151	-0.550952	0.16	0.2	1
HEATR5B	0.484249	-0.55129	0.13	0.164	1
GOLPH3	0.195303	-0.551869	0.11	0.182	1
CDH13	0.175965	-0.552238	0.14	0.218	1
SRSF6	0.930931	-0.55304	0.13	0.127	1
ABL1	0.646367	-0.554299	0.31	0.309	1
PPP3CC	0.323296	-0.554814	0.18	0.236	1
HK1	0.689176	-0.555446	0.11	0.127	1
ELN	0.329536	-0.555532	0.27	0.327	1
MTMR3	0.550808	-0.557028	0.21	0.236	1
ACTG1	0.838355	-0.557335	0.17	0.164	1
IREB2	0.468942	-0.557364	0.15	0.182	1
MT-ATP6	0.0439449	-0.557392	0.92	0.891	1
RTF1	0.362728	-0.558746	0.07	0.109	1
ZNF282	0.0469346	-0.558794	0.04	0.127	1
CTDSPL2	0.0543789	-0.558905	0.13	0.255	1
SUPT5H	0.664449	-0.559814	0.13	0.145	1
APPL1	0.0460112	-0.559966	0.04	0.127	1
ASXL1	0.146295	-0.561261	0.25	0.345	1
LAMB1	0.358611	-0.561473	0.17	0.218	1
LOXL1	0.351838	-0.561509	0.1	0.145	1
SIPA1L1	0.151443	-0.561919	0.16	0.255	1
TXNDC11	0.345446	-0.562346	0.13	0.182	1
GUCY1A2	0.144817	-0.562981	0.07	0.145	1
GATAD2B	0.154884	-0.563049	0.32	0.4	1
SAFB	0.103707	-0.563306	0.15	0.255	1
CMIP	0.556694	-0.564518	0.2	0.236	1
PAFAH1B2	0.0462604	-0.564711	0.03	0.109	1
TPST1	0.734249	-0.565751	0.13	0.145	1
ZNF587	0.155002	-0.566643	0.1	0.182	1
ZNF135	0.267149	-0.567507	0.06	0.109	1
GPRC5C	0.142539	-0.568052	0.06	0.127	1
RGS12	0.225807	-0.568099	0.1	0.164	1
EPS15L1	0.380523	-0.56877	0.13	0.182	1
IGFBP5	0.439613	-0.568939	0.24	0.273	1
TENT2	0.51368	-0.569196	0.19	0.218	1
SPIRE1	0.241546	-0.570598	0.18	0.255	1
FAM193A	0.140488	-0.570857	0.14	0.236	1
RNF24	0.223302	-0.571651	0.1	0.164	1
ITPK1	0.293365	-0.57353	0.12	0.182	1
SH2B3	0.553319	-0.573571	0.18	0.127	1
BMERB1	0.611384	-0.573602	0.25	0.273	1
PPP4R2	0.312627	-0.573816	0.08	0.127	1
CTNNA1	0.513134	-0.574185	0.25	0.273	1
PIK3CB	0.219925	-0.574616	0.13	0.2	1
IGFBP7	0.532087	-0.575595	0.49	0.527	1
DMPK	0.622086	-0.575704	0.14	0.164	1
COL4A3	0.334326	-0.576302	0.29	0.327	1
CCDC125	0.0863607	-0.57818	0.05	0.127	1
SEC24B	0.218888	-0.578228	0.12	0.182	1
CDC37	0.575252	-0.57863	0.08	0.109	1
OBSL1	0.0433321	-0.579021	0.04	0.127	1
TSPAN18	0.00517468	-0.57964	0.01	0.109	1
ARFGAP1	0.161038	-0.579918	0.09	0.164	1
ZMIZ2	0.37099	-0.581346	0.07	0.109	1
ANXA4	0.498103	-0.581691	0.15	0.182	1
UBP1	0.149003	-0.581904	0.06	0.127	1
POLR1A	0.256852	-0.582031	0.06	0.109	1
MMP24OS	0.163135	-0.582302	0.05	0.109	1
MAP4	0.127855	-0.582879	0.37	0.455	1
RGS7BP	0.22163	-0.583429	0.07	0.127	1
UBAP1	0.159273	-0.584226	0.13	0.218	1
UBE2H	0.636063	-0.584249	0.2	0.218	1
PKD1	0.0373448	-0.584873	0.16	0.309	1
NRDE2	0.890308	-0.585407	0.17	0.164	1
GMEB1	0.105954	-0.586172	0.08	0.164	1
COQ5	0.0943232	-0.5871	0.04	0.109	1
DHRS3	0.215905	-0.58881	0.1	0.164	1
CUEDC1	0.563859	-0.589521	0.24	0.255	1
MGLL	0.452363	-0.590602	0.14	0.182	1
TRIM22	0.36592	-0.590697	0.1	0.145	1
EXOC6	0.142539	-0.591146	0.06	0.127	1
CASC4	0.169181	-0.591157	0.35	0.436	1
PHC3	0.300441	-0.591327	0.26	0.309	1
ZNHIT6	0.779663	-0.591648	0.1	0.109	1
OPA1	0.373092	-0.591869	0.1	0.145	1
KIF9-AS1	0.0442766	-0.592788	0.03	0.109	1
ATP2A2	0.17022	-0.593903	0.22	0.309	1
EIF3E	0.330418	-0.59429	0.08	0.127	1
SLC2A13	0.337714	-0.594817	0.08	0.127	1
MIR193BHG	0.0380673	-0.595871	0.06	0.164	1
NSD1	0.0344689	-0.596201	0.39	0.527	1
[truncated: 613 more rows]
