# Supplementary material for: Uncovering a novel role of focal adhesion and interferon-gamma in cellular rejection of kidney allografts at single cell resolution
Source: Front Immunol. 2023 Mar 31;14:1139358. doi: 10.3389/fimmu.2023.1139358 (PMC10102512; doi:10.3389/fimmu.2023.1139358)
Supplement: Supplementary file 7 [file Table_7.xlsx]

## Sheet: L-R Pericytes_EC
Pericytes	EC	interaction.type	LRscore
JAG1	NOTCH4	paracrine	0.90169
PSEN1	NOTCH4	paracrine	0.827034
FN1	FLT4	paracrine	0.823936
COL1A1	FLT4	paracrine	0.815708
COL1A2	FLT4	paracrine	0.809861
PDGFC	FLT4	paracrine	0.808256
ANGPT2	TIE1	paracrine	0.789482
HLA-C	NOTCH4	paracrine	0.787563
ANGPT1	TIE1	paracrine	0.782781
DLL1	NOTCH4	paracrine	0.754551
TGFB1	CD109	paracrine	0.703876
GNAS	ADCY1	paracrine	0.689381
SERPING1	SELP	paracrine	0.679569
CD34	SELP	paracrine	0.652712
SPP1	S1PR1	paracrine	0.605494
JAG2	NOTCH4	paracrine	0.604342
CD24	SELP	paracrine	0.604171
VCAN	SELP	paracrine	0.601362
TNFSF10	TNFRSF10D	paracrine	0.592677
FAT4	DCHS1	paracrine	0.574069
VEGFC	FLT4	paracrine	0.566837
CALM1	CALCR	paracrine	0.563919
ST6GAL1	CD22	paracrine	0.552044
GNAI2	ADCY1	paracrine	0.548722
DLL4	NOTCH4	paracrine	0.539803
KNG1	BDKRB2	paracrine	0.524592

## Sheet: L-R T cells_EC
T cells	EC	interaction.type	LRscore
HMGB1	TLR4	paracrine	0.787132
GNAS	ADCY1	paracrine	0.728504
IRAK4	TLR4	paracrine	0.726411
HSP90B1	TLR4	paracrine	0.720462
QDPR	DYSF	paracrine	0.718511
GNAS	VIPR1	paracrine	0.678309
VEGFA	NRP2	paracrine	0.674957
ANXA1	DYSF	paracrine	0.672988
UBA52	TLR4	paracrine	0.656429
UBC	TLR4	paracrine	0.639387
CALM1	VIPR1	paracrine	0.620822
GNAI2	ADCY1	paracrine	0.613753
PTMA	VIPR1	paracrine	0.610453
SELPLG	ESAM	paracrine	0.601034
RPS27A	TLR4	paracrine	0.600356
ANGPT1	TEK	paracrine	0.591812
ANGPT2	TEK	paracrine	0.584414
CALM1	CALCR	paracrine	0.572145
GNAI2	TBXA2R	paracrine	0.571441
CALM1	GRM7	paracrine	0.568303
UBB	TLR4	paracrine	0.565718
HMGB1	THBD	paracrine	0.560149
SEMA3B	NRP2	paracrine	0.556262
SEMA3C	NRP2	paracrine	0.553873
CCL5	GRM7	paracrine	0.514392
B2M	LILRB2	paracrine	0.510523
